# Supplementary material for: Dimethyl 6,6′-dicyano-2,2′-bipyridine-3,3′-dicarboxyl­ate
Source: Acta Crystallogr Sect E Struct Rep Online. 2009 Apr 8;65(Pt 5):o985. doi: 10.1107/S1600536809012446 (PMC2977680; doi:10.1107/S1600536809012446)
Supplement: Supplementary file 1 [file e-65-0o985-sup1.cif]

##############################################################################
###                                                                        ###
###        Electronic paper (Acta Crystallographica Section E)             ###
###                                                                        ###
##############################################################################
#                                                                            #
# This CIF contains the data in a paper accepted for publication in Acta     #
# Crystallographica Section E. It conforms to the requirements of Notes      #
# for Authors for Section E, and has been peer reviewed under the auspices   #
# of the IUCr Commission on Journals.                                        #
#                                                                            #
# Full details of the Crystallographic Information File format               #
# are given in the paper "The Crystallographic Information File (CIF):       #
# a New Standard Archive File for Crystallography" by S. R. Hall, F. H.      #
# Allen and I. D. Brown [Acta Cryst. (1991), A47, 655-685].                  #
#                                                                            #
# The current version of the core CIF dictionary is obtainable from          #
# ftp://ftp.iucr.org/pub/cif_core.dic. The current version number is 2.4.    #
#                                                                            #
# Software is freely available for graphical display of the structure(s) in  #
# this CIF.  For information consult the CIF home page http://www.iucr.org/  #
# cif/home.html                                                              #
#                                                                            #
# This file may be used for bona fide research purposes within the           #
# scientific community so long as proper attribution is given to the journal # 
# article from which it was obtained.                                        #
#                                                                            #
##############################################################################
                                             
data_global
_audit_creation_method     'form.cif (version 2.0)'
_journal_data_validation_number     ?
_journal_date_recd_electronic     2009-03-17
_journal_date_accepted     2009-04-02
_journal_name_full     'Acta Crystallographica, Section E'
_journal_year     2009
_journal_volume     65
_journal_issue      5
_journal_page_first     o985
_journal_page_last     o985
_journal_paper_category     QO
_journal_coeditor_code     GK2200
_publ_contact_author_name     'Baoming Ji'
_publ_contact_author_address
;
College of Chemistry and Chemical Engineering
Luoyang Normal University
Luoyang 471022
P. R. China
;
_publ_contact_author_email     'lyhxxjbm@126.com'
_publ_contact_author_fax     '086 379 65523821'
_publ_contact_author_phone     '086 379 65523821'
_publ_section_title
;
Dimethyl 6,6'-dicyano-2,2'-bipyridine-3,3'-dicarboxylate
;
loop_
    _publ_author_name
    _publ_author_address
    'Xiao He'
;
 College of Chemistry and Environmental Science
    Henan Normal University
    Xinxiang 453007
    People's Republic of China
and
College of Chemistry and Chemical Engineering
    Luoyang Normal University
    Luoyang 471022
    People's Republic of China
;
    'Gui-Rong Qu'
;
College of Chemistry and Environmental Science
    Henan Normal University
    Xinxiang 453007
    People's Republic of China
;
    'Dongsheng Deng'
;
College of Chemistry and Chemical Engineering
    Luoyang Normal University
    Luoyang 471022
   People's Republic of China
;
    'Baoming Ji'
;
  College of Chemistry and Chemical Engineering
    Luoyang Normal University
    Luoyang 471022
    People's Republic of China
;
_publ_section_synopsis     .
data_I
_audit_creation_method     SHELXL-97
_chemical_name_systematic
;
 ?
;
_chemical_name_common     ?
_chemical_formula_moiety     'C16 H10 N4 O4'
_chemical_formula_sum     'C16 H10 N4 O4'
_chemical_formula_weight     322.28
_chemical_melting_point     ?
_symmetry_cell_setting     Triclinic
_symmetry_space_group_name_H-M     'P -1'
_symmetry_space_group_name_Hall     '-P 1'
loop_
    _symmetry_equiv_pos_as_xyz
    'x, y, z'
    '-x, -y, -z'
_cell_length_a     8.201(3)
_cell_length_b     10.302(6)
_cell_length_c     10.768(3)
_cell_angle_alpha     109.148(4)
_cell_angle_beta     106.091(3)
_cell_angle_gamma     100.404(5)
_cell_volume     787.9(6)
_cell_formula_units_Z     2
_cell_measurement_reflns_used     2697
_cell_measurement_theta_min     2.38
_cell_measurement_theta_max     25.50
_cell_measurement_temperature     296(2)
_exptl_crystal_description     block
_exptl_crystal_colour     yellow
_exptl_crystal_size_max     0.49
_exptl_crystal_size_mid     0.45
_exptl_crystal_size_min     0.41
_exptl_crystal_density_diffrn     1.358
_exptl_crystal_density_meas     ?
_exptl_crystal_density_method     'not measured'
_exptl_crystal_F_000     332
_exptl_absorpt_coefficient_mu     0.101
_exptl_absorpt_correction_type     multi-scan
_exptl_absorpt_process_details     '(SADABS; Sheldrick, 1996)'
_exptl_absorpt_correction_T_min     0.9521
_exptl_absorpt_correction_T_max     0.9597
_exptl_special_details
;
 ?
;
_diffrn_ambient_temperature     296(2)
_diffrn_radiation_type     MoK\a
_diffrn_radiation_wavelength     0.71073
_diffrn_radiation_source     'fine-focus sealed tube'
_diffrn_radiation_monochromator     graphite
_diffrn_measurement_device_type     'Bruker APEXII CCD'
_diffrn_measurement_method     'phi and omega scans'
_diffrn_detector_area_resol_mean     0
_diffrn_reflns_number     5613
_diffrn_reflns_av_R_equivalents     0.0138
_diffrn_reflns_av_sigmaI/netI     0.0189
_diffrn_reflns_theta_min     2.38
_diffrn_reflns_theta_max     25.50
_diffrn_reflns_theta_full     25.50
_diffrn_measured_fraction_theta_max     0.970
_diffrn_measured_fraction_theta_full     0.970
_diffrn_reflns_limit_h_min     -9
_diffrn_reflns_limit_h_max     9
_diffrn_reflns_limit_k_min     -12
_diffrn_reflns_limit_k_max     12
_diffrn_reflns_limit_l_min     -13
_diffrn_reflns_limit_l_max     12
_diffrn_standards_number     0
_diffrn_standards_interval_count     0
_diffrn_standards_interval_time     0
_diffrn_standards_decay_%     0
_refine_special_details
;
 Refinement of F^2^ against ALL reflections.  The weighted R-factor wR and
 goodness of fit S are based on F^2^, conventional R-factors R are based
 on F, with F set to zero for negative F^2^. The threshold expression of
 F^2^ > 2sigma(F^2^) is used only for calculating R-factors(gt) etc. and is
 not relevant to the choice of reflections for refinement.  R-factors based
 on F^2^ are statistically about twice as large as those based on F, and R-
 factors based on ALL data will be even larger.
;
_reflns_number_total     2845
_reflns_number_gt     2391
_reflns_threshold_expression     I>2\s(I)
_refine_ls_structure_factor_coef     Fsqd
_refine_ls_matrix_type     full
_refine_ls_R_factor_all     0.0405
_refine_ls_R_factor_gt     0.0335
_refine_ls_wR_factor_gt     0.0884
_refine_ls_wR_factor_ref     0.0942
_refine_ls_goodness_of_fit_ref     1.045
_refine_ls_restrained_S_all     1.045
_refine_ls_number_reflns     2845
_refine_ls_number_parameters     218
_refine_ls_number_restraints     0
_refine_ls_hydrogen_treatment     constr
_refine_ls_weighting_scheme     calc
_refine_ls_weighting_details
         'calc w=1/[\s^2^(Fo^2^)+(0.0434P)^2^+0.1400P] where P=(Fo^2^+2Fc^2^)/3'
_atom_sites_solution_hydrogens     geom
_atom_sites_solution_primary     direct
_atom_sites_solution_secondary     difmap
_refine_ls_shift/su_max     0.000
_refine_ls_shift/su_mean     0.000
_refine_diff_density_max     0.153
_refine_diff_density_min     -0.115
_refine_ls_extinction_method     SHELXL
_refine_ls_extinction_coef     0.044(4)
_refine_ls_extinction_expression
                                  'Fc^*^=kFc[1+0.001xFc^2^\l^3^/sin(2\q)]^-1/4^'
loop_
    _atom_type_symbol
    _atom_type_description
    _atom_type_scat_dispersion_real
    _atom_type_scat_dispersion_imag
    _atom_type_scat_source
    'C' 'C' 0.0033 0.0016
                         'International Tables Vol C Tables 4.2.6.8 and 6.1.1.4'
    'H' 'H' 0.0000 0.0000
                         'International Tables Vol C Tables 4.2.6.8 and 6.1.1.4'
    'N' 'N' 0.0061 0.0033
                         'International Tables Vol C Tables 4.2.6.8 and 6.1.1.4'
    'O' 'O' 0.0106 0.0060
                         'International Tables Vol C Tables 4.2.6.8 and 6.1.1.4'
_computing_data_collection     'APEX2 (Bruker, 2004)'
_computing_cell_refinement     'SAINT (Bruker, 2004)'
_computing_data_reduction     'SAINT (Bruker, 2004'
_computing_structure_solution     'SHELXS97 (Sheldrick, 2008)'
_computing_structure_refinement     'SHELXS97 (Sheldrick, 2008)'
_computing_molecular_graphics
                     'SHELXTL (Sheldrick, 2008) and DIAMOND (Brandenburg, 2006)'
_computing_publication_material
                             'SHELXTL (Sheldrick, 2008) and PLATON (Spek, 2009)'
loop_
    _atom_site_type_symbol
    _atom_site_label
    _atom_site_fract_x
    _atom_site_fract_y
    _atom_site_fract_z
    _atom_site_U_iso_or_equiv
    _atom_site_adp_type
    _atom_site_calc_flag
    _atom_site_refinement_flags
    _atom_site_occupancy
    _atom_site_disorder_assembly
    _atom_site_disorder_group
    N N1 0.24082(14) 0.31796(12) 0.50125(12) 0.0430(3) Uani d . 1 . .
    N N2 0.10699(15) -0.04177(12) 0.29318(12) 0.0441(3) Uani d . 1 . .
    N N3 0.2207(3) 0.64855(17) 0.68504(19) 0.0880(5) Uani d . 1 . .
    N N4 -0.1464(3) -0.37966(17) 0.06250(18) 0.0918(6) Uani d . 1 . .
    O O1 0.21123(14) 0.07920(12) 0.04429(10) 0.0584(3) Uani d . 1 . .
    O O3 0.39330(14) 0.18868(11) 0.78250(10) 0.0537(3) Uani d . 1 . .
    O O4 0.55513(13) 0.24358(11) 0.65966(11) 0.0589(3) Uani d . 1 . .
    O O2 0.41072(15) 0.03548(12) 0.20273(11) 0.0611(3) Uani d . 1 . .
    C C2 0.28278(17) 0.22264(15) 0.28064(14) 0.0425(3) Uani d . 1 . .
    C C1 0.25460(16) 0.20947(14) 0.39931(14) 0.0392(3) Uani d . 1 . .
    C C12 0.30974(18) 0.10132(15) 0.17406(14) 0.0448(3) Uani d . 1 . .
    C C3 0.2918(2) 0.35319(16) 0.26803(16) 0.0520(4) Uani d . 1 . .
    H H3A 0.3070 0.3642 0.1892 0.062 Uiso calc R 1 . .
    C C4 0.2783(2) 0.46654(16) 0.37267(17) 0.0534(4) Uani d . 1 . .
    H H4A 0.2850 0.5553 0.3668 0.064 Uiso calc R 1 . .
    C C5 0.25452(18) 0.44348(14) 0.48638(16) 0.0461(3) Uani d . 1 . .
    C C11 0.2373(2) 0.55804(17) 0.59939(19) 0.0585(4) Uani d . 1 . .
    C C15 0.2181(3) -0.0415(2) -0.06874(17) 0.0693(5) Uani d . 1 . .
    H H15A 0.1425 -0.0479 -0.1578 0.104 Uiso calc R 1 . .
    H H15B 0.1782 -0.1288 -0.0572 0.104 Uiso calc R 1 . .
    H H15C 0.3381 -0.0277 -0.0661 0.104 Uiso calc R 1 . .
    C C9 0.10581(18) -0.19269(14) 0.42201(15) 0.0448(3) Uani d . 1 . .
    H H9A 0.0618 -0.2823 0.4223 0.054 Uiso calc R 1 . .
    C C7 0.28339(16) 0.05361(13) 0.54006(13) 0.0379(3) Uani d . 1 . .
    C C6 0.21790(16) 0.06783(13) 0.41195(14) 0.0382(3) Uani d . 1 . .
    C C8 0.22261(18) -0.07911(14) 0.54392(15) 0.0432(3) Uani d . 1 . .
    H H8A 0.2603 -0.0914 0.6280 0.052 Uiso calc R 1 . .
    C C10 0.05610(17) -0.16976(14) 0.29983(14) 0.0436(3) Uani d . 1 . .
    C C14 0.42572(18) 0.17362(14) 0.66546(14) 0.0416(3) Uani d . 1 . .
    C C13 -0.0581(2) -0.28668(17) 0.16696(18) 0.0595(4) Uani d . 1 . .
    C C16 0.5312(3) 0.2948(2) 0.91195(18) 0.0781(6) Uani d . 1 . .
    H H16D 0.4957 0.2978 0.9904 0.117 Uiso calc R 1 . .
    H H16A 0.5497 0.3878 0.9077 0.117 Uiso calc R 1 . .
    H H16B 0.6398 0.2692 0.9235 0.117 Uiso calc R 1 . .
loop_
    _atom_site_aniso_label
    _atom_site_aniso_U_11
    _atom_site_aniso_U_22
    _atom_site_aniso_U_33
    _atom_site_aniso_U_12
    _atom_site_aniso_U_13
    _atom_site_aniso_U_23
    N1 0.0426(6) 0.0382(6) 0.0467(7) 0.0097(5) 0.0153(5) 0.0172(5)
    N2 0.0445(6) 0.0400(6) 0.0427(7) 0.0101(5) 0.0113(5) 0.0153(5)
    N3 0.1169(15) 0.0572(10) 0.0928(13) 0.0325(10) 0.0510(11) 0.0193(9)
    N4 0.0980(13) 0.0583(10) 0.0702(11) 0.0005(9) 0.0005(10) 0.0035(9)
    O1 0.0661(7) 0.0712(7) 0.0413(6) 0.0318(6) 0.0166(5) 0.0232(5)
    O3 0.0612(6) 0.0478(6) 0.0391(5) 0.0067(5) 0.0151(5) 0.0092(5)
    O4 0.0460(6) 0.0583(7) 0.0626(7) 0.0006(5) 0.0143(5) 0.0246(6)
    O2 0.0594(7) 0.0714(7) 0.0530(6) 0.0332(6) 0.0153(5) 0.0225(6)
    C2 0.0385(7) 0.0450(8) 0.0438(8) 0.0108(6) 0.0120(6) 0.0209(6)
    C1 0.0361(7) 0.0385(7) 0.0406(7) 0.0093(5) 0.0106(5) 0.0167(6)
    C12 0.0417(7) 0.0506(8) 0.0437(8) 0.0114(6) 0.0155(6) 0.0220(7)
    C3 0.0543(9) 0.0559(9) 0.0567(9) 0.0159(7) 0.0229(7) 0.0335(8)
    C4 0.0556(9) 0.0434(8) 0.0701(10) 0.0160(7) 0.0239(8) 0.0317(8)
    C5 0.0422(7) 0.0380(7) 0.0571(9) 0.0109(6) 0.0168(6) 0.0191(7)
    C11 0.0652(10) 0.0415(9) 0.0706(11) 0.0165(7) 0.0269(8) 0.0225(8)
    C15 0.0746(11) 0.0858(13) 0.0416(9) 0.0346(10) 0.0174(8) 0.0161(9)
    C9 0.0437(7) 0.0360(7) 0.0567(9) 0.0096(6) 0.0208(6) 0.0200(7)
    C7 0.0376(7) 0.0376(7) 0.0402(7) 0.0117(5) 0.0162(6) 0.0158(6)
    C6 0.0380(7) 0.0369(7) 0.0406(7) 0.0111(5) 0.0149(6) 0.0159(6)
    C8 0.0467(7) 0.0426(8) 0.0448(8) 0.0132(6) 0.0183(6) 0.0216(6)
    C10 0.0396(7) 0.0370(7) 0.0463(8) 0.0083(6) 0.0119(6) 0.0118(6)
    C14 0.0433(7) 0.0370(7) 0.0442(8) 0.0128(6) 0.0135(6) 0.0175(6)
    C13 0.0613(10) 0.0434(9) 0.0568(10) 0.0070(7) 0.0098(8) 0.0136(8)
    C16 0.0843(13) 0.0666(11) 0.0445(10) 0.0064(10) 0.0046(9) -0.0007(9)
_geom_special_details
;
 All esds (except the esd in the dihedral angle between two l.s. planes)
 are estimated using the full covariance matrix.  The cell esds are taken
 into account individually in the estimation of esds in distances, angles
 and torsion angles; correlations between esds in cell parameters are only
 used when they are defined by crystal symmetry.  An approximate (isotropic)
 treatment of cell esds is used for estimating esds involving l.s. planes.
;
loop_
    _geom_bond_atom_site_label_1
    _geom_bond_atom_site_label_2
    _geom_bond_site_symmetry_2
    _geom_bond_distance
    _geom_bond_publ_flag
    N1 C1 . 1.3328(17) ?
    N1 C5 . 1.3430(18) ?
    N2 C6 . 1.3322(17) ?
    N2 C10 . 1.3406(18) ?
    N3 C11 . 1.136(2) ?
    N4 C13 . 1.139(2) ?
    O1 C12 . 1.3252(17) ?
    O1 C15 . 1.4495(19) ?
    O3 C14 . 1.3249(17) ?
    O3 C16 . 1.4483(19) ?
    O4 C14 . 1.1999(16) ?
    O2 C12 . 1.1997(17) ?
    C2 C3 . 1.386(2) ?
    C2 C1 . 1.4038(19) ?
    C2 C12 . 1.492(2) ?
    C1 C6 . 1.4942(19) ?
    C3 C4 . 1.378(2) ?
    C3 H3A . 0.9300 ?
    C4 C5 . 1.378(2) ?
    C4 H4A . 0.9300 ?
    C5 C11 . 1.451(2) ?
    C15 H15A . 0.9600 ?
    C15 H15B . 0.9600 ?
    C15 H15C . 0.9600 ?
    C9 C10 . 1.376(2) ?
    C9 C8 . 1.3786(19) ?
    C9 H9A . 0.9300 ?
    C7 C8 . 1.3864(19) ?
    C7 C6 . 1.4011(18) ?
    C7 C14 . 1.4913(19) ?
    C8 H8A . 0.9300 ?
    C10 C13 . 1.447(2) ?
    C16 H16D . 0.9600 ?
    C16 H16A . 0.9600 ?
    C16 H16B . 0.9600 ?
loop_
    _geom_angle_atom_site_label_1
    _geom_angle_atom_site_label_2
    _geom_angle_atom_site_label_3
    _geom_angle_site_symmetry_1
    _geom_angle_site_symmetry_3
    _geom_angle
    _geom_angle_publ_flag
    C1 N1 C5 . . 117.06(12) ?
    C6 N2 C10 . . 117.28(12) ?
    C12 O1 C15 . . 116.20(12) ?
    C14 O3 C16 . . 115.67(13) ?
    C3 C2 C1 . . 118.21(13) ?
    C3 C2 C12 . . 120.91(12) ?
    C1 C2 C12 . . 120.83(12) ?
    N1 C1 C2 . . 122.74(12) ?
    N1 C1 C6 . . 115.11(11) ?
    C2 C1 C6 . . 121.83(12) ?
    O2 C12 O1 . . 124.85(14) ?
    O2 C12 C2 . . 124.19(13) ?
    O1 C12 C2 . . 110.93(12) ?
    C4 C3 C2 . . 119.75(13) ?
    C4 C3 H3A . . 120.1 ?
    C2 C3 H3A . . 120.1 ?
    C3 C4 C5 . . 117.53(13) ?
    C3 C4 H4A . . 121.2 ?
    C5 C4 H4A . . 121.2 ?
    N1 C5 C4 . . 124.68(13) ?
    N1 C5 C11 . . 115.08(13) ?
    C4 C5 C11 . . 120.23(13) ?
    N3 C11 C5 . . 178.05(19) ?
    O1 C15 H15A . . 109.5 ?
    O1 C15 H15B . . 109.5 ?
    H15A C15 H15B . . 109.5 ?
    O1 C15 H15C . . 109.5 ?
    H15A C15 H15C . . 109.5 ?
    H15B C15 H15C . . 109.5 ?
    C10 C9 C8 . . 118.15(12) ?
    C10 C9 H9A . . 120.9 ?
    C8 C9 H9A . . 120.9 ?
    C8 C7 C6 . . 118.08(12) ?
    C8 C7 C14 . . 120.67(12) ?
    C6 C7 C14 . . 121.05(11) ?
    N2 C6 C7 . . 122.92(12) ?
    N2 C6 C1 . . 114.08(11) ?
    C7 C6 C1 . . 122.83(12) ?
    C9 C8 C7 . . 119.38(13) ?
    C9 C8 H8A . . 120.3 ?
    C7 C8 H8A . . 120.3 ?
    N2 C10 C9 . . 124.06(12) ?
    N2 C10 C13 . . 115.18(13) ?
    C9 C10 C13 . . 120.76(13) ?
    O4 C14 O3 . . 125.10(13) ?
    O4 C14 C7 . . 123.42(13) ?
    O3 C14 C7 . . 111.43(11) ?
    N4 C13 C10 . . 179.1(2) ?
    O3 C16 H16D . . 109.5 ?
    O3 C16 H16A . . 109.5 ?
    H16D C16 H16A . . 109.5 ?
    O3 C16 H16B . . 109.5 ?
    H16D C16 H16B . . 109.5 ?
    H16A C16 H16B . . 109.5 ?
loop_
    _geom_torsion_atom_site_label_1
    _geom_torsion_atom_site_label_2
    _geom_torsion_atom_site_label_3
    _geom_torsion_atom_site_label_4
    _geom_torsion_site_symmetry_1
    _geom_torsion_site_symmetry_2
    _geom_torsion_site_symmetry_3
    _geom_torsion_site_symmetry_4
    _geom_torsion
    _geom_torsion_publ_flag
    C5 N1 C1 C2 . . . . 0.20(19) ?
    C5 N1 C1 C6 . . . . -173.30(11) ?
    C3 C2 C1 N1 . . . . -1.7(2) ?
    C12 C2 C1 N1 . . . . 175.79(12) ?
    C3 C2 C1 C6 . . . . 171.35(12) ?
    C12 C2 C1 C6 . . . . -11.14(19) ?
    C15 O1 C12 O2 . . . . 5.1(2) ?
    C15 O1 C12 C2 . . . . -176.63(12) ?
    C3 C2 C12 O2 . . . . 129.19(16) ?
    C1 C2 C12 O2 . . . . -48.3(2) ?
    C3 C2 C12 O1 . . . . -49.07(17) ?
    C1 C2 C12 O1 . . . . 133.48(13) ?
    C1 C2 C3 C4 . . . . 1.8(2) ?
    C12 C2 C3 C4 . . . . -175.66(13) ?
    C2 C3 C4 C5 . . . . -0.5(2) ?
    C1 N1 C5 C4 . . . . 1.3(2) ?
    C1 N1 C5 C11 . . . . 179.56(13) ?
    C3 C4 C5 N1 . . . . -1.1(2) ?
    C3 C4 C5 C11 . . . . -179.31(14) ?
    C10 N2 C6 C7 . . . . 0.86(19) ?
    C10 N2 C6 C1 . . . . -174.43(11) ?
    C8 C7 C6 N2 . . . . -3.22(19) ?
    C14 C7 C6 N2 . . . . 171.65(12) ?
    C8 C7 C6 C1 . . . . 171.66(11) ?
    C14 C7 C6 C1 . . . . -13.47(18) ?
    N1 C1 C6 N2 . . . . 132.04(13) ?
    C2 C1 C6 N2 . . . . -41.53(17) ?
    N1 C1 C6 C7 . . . . -43.25(17) ?
    C2 C1 C6 C7 . . . . 143.18(13) ?
    C10 C9 C8 C7 . . . . 0.99(19) ?
    C6 C7 C8 C9 . . . . 2.17(19) ?
    C14 C7 C8 C9 . . . . -172.72(12) ?
    C6 N2 C10 C9 . . . . 2.6(2) ?
    C6 N2 C10 C13 . . . . -177.41(12) ?
    C8 C9 C10 N2 . . . . -3.6(2) ?
    C8 C9 C10 C13 . . . . 176.48(13) ?
    C16 O3 C14 O4 . . . . -2.7(2) ?
    C16 O3 C14 C7 . . . . 175.13(13) ?
    C8 C7 C14 O4 . . . . 130.87(15) ?
    C6 C7 C14 O4 . . . . -43.86(19) ?
    C8 C7 C14 O3 . . . . -46.97(16) ?
    C6 C7 C14 O3 . . . . 138.30(12) ?
loop_
    _geom_hbond_atom_site_label_D
    _geom_hbond_atom_site_label_H
    _geom_hbond_atom_site_label_A
    _geom_hbond_site_symmetry_A
    _geom_hbond_distance_DH
    _geom_hbond_distance_HA
    _geom_hbond_distance_DA
    _geom_hbond_angle_DHA
    C4 H4A O4 2_666 0.93 2.39 3.222(3) 149
