# Supplementary material for: Dimethyl 6,6′-dicyano-2,2′-bipyridine-3,3′-dicarboxyl­ate
Source: Acta Crystallogr Sect E Struct Rep Online. 2009 Apr 8;65(Pt 5):o985. doi: 10.1107/S1600536809012446 (PMC2977680; doi:10.1107/S1600536809012446)
Supplement: Supplementary file 2 [file e-65-0o985-Isup2.hkl]

# 
# h,k,l, Fc-squared, Fo-squared, sigma(Fo-squared) and status flag 
# 
data_I
_shelx_title ' A in P-1' 
_shelx_refln_list_code          4 
_shelx_F_calc_maximum       92.27 
_exptl_crystal_F_000       332.00 
_reflns_d_resolution_high  0.8255 
 
loop_ 
 _symmetry_equiv_pos_as_xyz 
 'x, y, z' 
 '-x, -y, -z' 
 
_cell_length_a     8.2008 
_cell_length_b    10.3015 
_cell_length_c    10.7680 
_cell_angle_alpha 109.148 
_cell_angle_beta  106.091 
_cell_angle_gamma 100.404 
 
_shelx_F_squared_multiplier     1.000 
 
loop_ 
 _refln_index_h 
 _refln_index_k 
 _refln_index_l 
 _refln_F_squared_calc 
 _refln_F_squared_meas 
 _refln_F_squared_sigma 
 _refln_observed_status 
   1   0   0      232.52      221.82      2.29 o 
   2   0   0     5518.11     5476.18     54.00 o 
   3   0   0      143.62      126.83      1.62 o 
   4   0   0      714.44      727.13      5.92 o 
   5   0   0        0.91        0.34      0.16 o 
   6   0   0      645.95      637.71      7.21 o 
   7   0   0        8.16        6.60      0.65 o 
   8   0   0        0.00        0.26      0.35 o 
   9   0   0        1.01        1.82      0.75 o 
  -9   1   0        5.21        5.59      0.72 o 
  -8   1   0       13.67       13.91      0.89 o 
  -7   1   0       64.82       56.34      2.36 o 
  -6   1   0       21.05       20.95      0.88 o 
  -5   1   0      145.10      142.17      1.88 o 
  -4   1   0       12.83       12.39      0.42 o 
  -3   1   0     1011.88     1001.06      8.15 o 
  -2   1   0      609.97      549.11      4.39 o 
  -1   1   0     2160.17     2144.52     19.54 o 
   1   1   0     2193.54     2154.76     27.39 o 
   2   1   0      627.23      585.72      6.95 o 
   3   1   0      391.23      419.82      4.56 o 
   4   1   0      307.57      277.40      5.43 o 
   5   1   0       31.88       26.60      0.97 o 
   6   1   0       24.96       25.19      1.04 o 
   7   1   0        5.93        5.49      0.65 o 
   8   1   0       81.21       81.29      2.47 o 
  -9   2   0        1.07        1.55      0.76 o 
  -8   2   0       12.88        9.49      0.75 o 
  -7   2   0        0.68        0.92      0.34 o 
  -6   2   0       18.61       19.52      0.64 o 
  -5   2   0       47.79       43.97      0.87 o 
  -4   2   0      237.50      231.94      2.33 o 
  -3   2   0      109.31      122.71      1.47 o 
  -2   2   0     8513.66     8531.90    120.50 o 
  -1   2   0      494.42      495.90      3.89 o 
   0   2   0       27.32       25.63      0.41 o 
   1   2   0       98.20       96.93      1.56 o 
   2   2   0       14.22       12.99      0.67 o 
   3   2   0        1.19        3.33      0.35 o 
   4   2   0      218.46      228.26      3.17 o 
   5   2   0        4.09        5.07      0.51 o 
   6   2   0        0.05       -0.20      0.25 o 
   7   2   0        9.31        9.91      1.40 o 
   8   2   0        0.30        0.30      0.44 o 
  -9   3   0        0.34        1.06      0.63 o 
  -8   3   0        2.14        3.00      0.79 o 
  -7   3   0        7.18        6.14      0.45 o 
  -6   3   0       16.61       14.80      0.57 o 
  -5   3   0        8.64        9.19      0.43 o 
  -4   3   0        6.23        8.76      0.38 o 
  -3   3   0       93.47       84.70      1.08 o 
  -2   3   0      807.39      798.08      6.22 o 
  -1   3   0      354.14      348.48      3.63 o 
   0   3   0      188.39      209.15      1.94 o 
   1   3   0       16.04       18.51      0.42 o 
   2   3   0        7.32        8.15      0.52 o 
   3   3   0      229.20      226.16      3.07 o 
   4   3   0       81.21       83.22      2.45 o 
   5   3   0        0.07       -0.07      0.26 o 
   6   3   0       86.15       91.86      2.19 o 
   7   3   0       35.79       35.73      1.78 o 
   8   3   0        0.00        0.01      0.40 o 
  -9   4   0       12.12        9.50      1.21 o 
  -8   4   0        0.13        0.44      0.54 o 
  -7   4   0       68.74       66.49      1.67 o 
  -6   4   0        6.71        6.41      0.41 o 
  -5   4   0        0.01        1.91      1.29 o 
  -4   4   0       50.96       53.28      1.61 o 
  -3   4   0        0.05        0.08      0.15 o 
  -2   4   0      893.94      863.86      6.80 o 
  -1   4   0      137.11      119.74      1.69 o 
   0   4   0       41.41       38.82      0.70 o 
   1   4   0      188.08      182.80      1.91 o 
   2   4   0        7.00        5.37      0.66 o 
   3   4   0       13.76       12.34      0.65 o 
   4   4   0       18.80       17.49      0.84 o 
   5   4   0       13.76       14.56      0.98 o 
   6   4   0       55.79       58.23      2.57 o 
   7   4   0        1.18        1.75      0.49 o 
  -9   5   0        7.44        8.62      1.16 o 
  -8   5   0       52.95       52.20      1.62 o 
  -7   5   0       40.59       39.97      1.31 o 
  -6   5   0        4.75        4.90      0.51 o 
  -5   5   0       19.55       18.96      0.61 o 
  -4   5   0       91.63       85.44      1.28 o 
  -3   5   0      111.74      114.97      1.47 o 
  -2   5   0      148.68      149.10      2.29 o 
  -1   5   0        0.95        1.93      0.27 o 
   0   5   0       37.15       37.03      0.75 o 
   1   5   0       37.33       42.56      1.46 o 
   2   5   0       41.77       42.85      1.19 o 
   3   5   0      106.37       99.09      2.01 o 
   4   5   0      277.43      270.47      4.01 o 
   5   5   0        8.80        6.92      0.80 o 
   6   5   0       32.24       31.47      1.38 o 
   7   5   0       11.97       13.25      1.05 o 
  -9   6   0       13.21       15.03      1.50 o 
  -8   6   0       40.48       40.73      1.46 o 
  -7   6   0        5.04        4.60      0.57 o 
  -6   6   0       11.37       12.34      0.74 o 
  -5   6   0        0.23        0.14      0.19 o 
  -4   6   0      346.58      341.44      3.39 o 
  -3   6   0       33.97       30.50      1.26 o 
  -2   6   0       23.20       20.54      0.59 o 
  -1   6   0       20.03       21.55      0.78 o 
   0   6   0        9.63        9.88      0.45 o 
   1   6   0        8.79        8.94      0.51 o 
   2   6   0      394.47      397.28      5.47 o 
   3   6   0       35.75       36.33      1.26 o 
   4   6   0        0.56        0.10      0.29 o 
   5   6   0        0.04        0.27      0.52 o 
   6   6   0        0.92        0.84      0.43 o 
  -9   7   0        1.26        1.20      0.70 o 
  -8   7   0       26.44       32.96      2.07 o 
  -7   7   0       22.12       24.74      1.14 o 
  -6   7   0        2.36        2.87      0.58 o 
  -5   7   0       53.51       51.32      1.45 o 
  -4   7   0      208.74      215.90      2.52 o 
  -3   7   0        5.82        4.73      0.36 o 
  -2   7   0        1.49        2.37      0.28 o 
  -1   7   0       16.26       19.83      1.00 o 
   0   7   0      256.47      248.54      5.25 o 
   1   7   0        9.92       10.06      1.13 o 
   2   7   0      729.05      732.84      8.26 o 
   3   7   0       12.95       11.09      1.41 o 
   4   7   0       20.95       18.88      1.06 o 
   5   7   0       18.82       22.33      1.82 o 
  -8   8   0        9.58       10.18      1.36 o 
  -7   8   0       13.28       16.16      1.55 o 
  -6   8   0      224.72      219.22      5.47 o 
  -5   8   0       34.72       36.16      1.26 o 
  -4   8   0      228.40      231.12      4.44 o 
  -3   8   0      123.92      119.34      1.78 o 
  -2   8   0       62.91       61.38      1.52 o 
  -1   8   0       93.96       93.05      1.92 o 
   0   8   0      364.40      352.62      6.48 o 
   1   8   0       23.32       21.99      1.03 o 
   2   8   0       45.21       44.85      1.50 o 
   3   8   0       22.59       22.47      1.13 o 
   4   8   0        0.39        0.80      0.43 o 
  -8   9   0       39.54       40.25      2.49 o 
  -7   9   0        4.74        6.87      1.18 o 
  -6   9   0       17.18       19.79      1.64 o 
  -5   9   0       29.70       32.42      1.98 o 
  -4   9   0      153.13      161.79      4.49 o 
  -3   9   0       19.51       22.26      1.05 o 
  -2   9   0      108.11      107.91      2.21 o 
  -1   9   0       50.39       50.42      1.45 o 
   0   9   0        6.84        7.20      0.91 o 
   1   9   0        0.03        0.26      0.31 o 
   2   9   0       74.90       76.04      2.08 o 
   3   9   0        3.66        4.51      0.88 o 
  -7  10   0        8.00        6.58      1.25 o 
  -6  10   0        6.25        8.27      1.28 o 
  -5  10   0        1.28        1.56      0.76 o 
  -4  10   0        0.25       -0.11      0.49 o 
  -3  10   0        2.50        3.41      0.83 o 
  -2  10   0       20.43       22.35      1.57 o 
  -1  10   0        0.30        1.49      0.54 o 
   0  10   0        8.75        7.28      1.02 o 
   1  10   0        1.14        1.42      0.62 o 
   2  10   0        3.49        4.23      0.67 o 
  -5  11   0       11.69        9.32      1.35 o 
  -4  11   0        1.69        1.85      0.78 o 
  -3  11   0        0.20       -0.01      0.46 o 
   0  11   0       12.56       14.84      1.38 o 
   3 -12   1        0.31        1.04      0.71 o 
  -1 -11   1       15.92       21.01      1.68 o 
   1 -11   1        0.24        0.33      0.55 o 
   2 -11   1        0.23        0.89      0.59 o 
   3 -11   1       68.01       78.73      3.16 o 
   4 -11   1        2.41        2.52      0.84 o 
   5 -11   1        5.17        3.09      0.91 o 
   6 -11   1        0.15        1.10      0.68 o 
  -3 -10   1        5.44        7.11      0.81 o 
  -2 -10   1       12.48       13.76      1.52 o 
  -1 -10   1        0.36       -0.09      0.42 o 
   0 -10   1       93.97       97.79      3.17 o 
   1 -10   1       38.21       41.61      1.73 o 
   2 -10   1       18.48       17.99      0.96 o 
   3 -10   1      139.77      153.02      4.35 o 
   4 -10   1        5.29        5.32      1.03 o 
   5 -10   1        1.81        2.02      0.76 o 
   6 -10   1       34.60       36.93      2.28 o 
   7 -10   1       13.24        9.96      1.43 o 
  -4  -9   1        0.14       -0.19      0.33 o 
  -3  -9   1        5.36        6.85      0.73 o 
  -2  -9   1        0.20        0.23      0.48 o 
  -1  -9   1        2.55        3.60      0.75 o 
   0  -9   1        0.67        0.59      0.43 o 
   1  -9   1       54.31       53.56      2.08 o 
   2  -9   1       74.83       70.12      1.74 o 
   3  -9   1       76.75       78.99      1.89 o 
   4  -9   1      107.82      106.23      3.51 o 
   5  -9   1        0.20       -0.08      0.43 o 
   6  -9   1       14.83       17.56      1.62 o 
   7  -9   1        2.59        2.77      0.82 o 
   8  -9   1       30.31       32.30      2.26 o 
  -5  -8   1        7.54       10.40      0.93 o 
  -4  -8   1       17.93       20.77      1.13 o 
  -3  -8   1        5.96        5.73      0.65 o 
  -2  -8   1      181.91      179.38      3.14 o 
  -1  -8   1        5.98        6.56      0.59 o 
   0  -8   1        6.03        6.10      0.56 o 
   1  -8   1        7.89        9.24      0.63 o 
   2  -8   1       46.80       47.82      1.03 o 
   3  -8   1       12.39       12.80      0.56 o 
   4  -8   1       42.95       43.58      1.34 o 
   5  -8   1       22.71       19.51      1.47 o 
   6  -8   1       16.90       18.37      1.53 o 
   7  -8   1       10.65       11.07      1.32 o 
   8  -8   1       24.53       27.24      1.98 o 
  -6  -7   1        0.05       -0.12      0.35 o 
  -5  -7   1        4.22        3.59      0.62 o 
  -4  -7   1        0.30       -0.34      0.28 o 
  -3  -7   1       62.40       63.13      1.72 o 
  -2  -7   1       38.33       40.26      1.28 o 
  -1  -7   1        0.31        0.47      0.38 o 
   0  -7   1        0.21        0.40      0.66 o 
   1  -7   1      150.13      145.18      2.37 o 
   2  -7   1        0.07        0.06      0.25 o 
   3  -7   1       25.80       27.63      0.75 o 
   4  -7   1      265.53      271.98      2.96 o 
   5  -7   1        2.26        2.36      0.32 o 
   6  -7   1       14.06       15.10      1.27 o 
   7  -7   1        0.49        0.46      0.55 o 
   8  -7   1        1.80        2.04      0.81 o 
  -6  -6   1        7.16        7.44      0.78 o 
  -5  -6   1       15.34       15.26      1.68 o 
  -4  -6   1      337.90      334.93      5.27 o 
  -3  -6   1       44.88       43.59      1.33 o 
  -2  -6   1        3.57        3.13      0.75 o 
  -1  -6   1      202.28      202.38      2.28 o 
   0  -6   1        0.12        0.42      0.16 o 
   1  -6   1        0.42        0.32      0.27 o 
   2  -6   1      109.72      124.35      1.83 o 
   3  -6   1      144.05      145.44      1.80 o 
   4  -6   1        8.46       11.80      1.03 o 
   5  -6   1       14.87       15.02      0.58 o 
   6  -6   1       30.44       28.76      0.85 o 
   7  -6   1        3.40        3.76      0.57 o 
   8  -6   1        2.28        1.72      0.67 o 
  -7  -5   1       11.33        9.35      0.88 o 
  -6  -5   1       12.40       10.60      1.81 o 
  -5  -5   1      161.40      167.04      3.04 o 
  -4  -5   1      179.02      180.64      2.98 o 
  -3  -5   1       29.93       31.92      1.07 o 
  -2  -5   1        0.58        0.52      0.16 o 
  -1  -5   1        9.77       11.39      0.42 o 
   0  -5   1        1.15        1.79      0.20 o 
   1  -5   1      106.40      128.93      1.95 o 
   2  -5   1      698.01      701.74      5.75 o 
   3  -5   1      146.48      138.66      1.65 o 
   4  -5   1      219.54      223.92      2.41 o 
   5  -5   1      110.86      111.77      1.61 o 
   6  -5   1        0.63        0.64      0.22 o 
   7  -5   1        1.50        0.62      0.24 o 
   8  -5   1        3.47        1.88      0.69 o 
  -7  -4   1       40.76       40.52      2.55 o 
  -6  -4   1       28.56       33.18      2.15 o 
  -5  -4   1      250.20      248.80      3.77 o 
  -4  -4   1      234.32      224.09      3.30 o 
  -3  -4   1       89.58       87.31      3.45 o 
  -2  -4   1       57.56       64.36      1.93 o 
  -1  -4   1        7.61        4.63      0.28 o 
   0  -4   1      109.45       84.95      1.08 o 
   1  -4   1      975.22      990.32      9.53 o 
   2  -4   1      132.92      131.08      1.51 o 
   3  -4   1       51.94       53.89      2.67 o 
   4  -4   1       23.68       19.70      0.66 o 
   5  -4   1      259.42      275.68      2.88 o 
   6  -4   1        5.30        5.30      0.47 o 
   7  -4   1        0.12        0.57      0.23 o 
   8  -4   1        7.85        7.97      0.99 o 
   9  -4   1        0.36        0.19      0.59 o 
  -8  -3   1        3.09        3.87      1.28 o 
  -7  -3   1        5.65        6.63      0.71 o 
  -6  -3   1       64.43       67.65      1.79 o 
  -5  -3   1        7.23        7.17      0.81 o 
  -4  -3   1        9.04        7.44      0.75 o 
  -3  -3   1      298.12      295.96      3.63 o 
  -2  -3   1      402.15      395.40      4.21 o 
  -1  -3   1     1098.57     1101.03     14.17 o 
   0  -3   1     5429.78     5261.19    109.74 o 
   1  -3   1       19.85       19.14      0.52 o 
   2  -3   1     1872.91     1911.11     14.17 o 
   3  -3   1     1336.95     1314.16     21.58 o 
   4  -3   1       79.43       76.85      1.14 o 
   5  -3   1       99.93      103.02      1.48 o 
   6  -3   1        1.63        1.87      0.30 o 
   7  -3   1        9.22       10.02      0.91 o 
   8  -3   1       41.52       42.76      1.44 o 
   9  -3   1       13.36       11.20      1.32 o 
  -8  -2   1        3.03        3.81      0.66 o 
  -7  -2   1        4.74        4.16      0.61 o 
  -6  -2   1       54.70       52.04      1.49 o 
  -5  -2   1       26.15       27.56      1.93 o 
  -4  -2   1       14.81       14.81      0.41 o 
  -3  -2   1       56.05       56.83      1.03 o 
  -2  -2   1        1.62        3.78      0.24 o 
  -1  -2   1        7.22        8.21      0.50 o 
   1  -2   1       28.90       21.64      0.51 o 
   2  -2   1        0.64        0.16      0.13 o 
   3  -2   1     1101.90     1105.79      8.52 o 
   4  -2   1        6.57        6.54      0.34 o 
   5  -2   1      303.67      276.20      2.85 o 
   6  -2   1        1.42        0.98      0.23 o 
   7  -2   1        0.58        0.46      0.32 o 
   8  -2   1       17.37       18.06      1.70 o 
   9  -2   1       27.00       26.89      2.00 o 
  -9  -1   1        0.01        0.15      0.46 o 
  -8  -1   1        7.51        5.90      0.76 o 
  -7  -1   1       11.09       10.74      0.78 o 
  -6  -1   1        6.70        6.95      0.58 o 
  -5  -1   1       50.83       50.17      1.27 o 
  -4  -1   1      695.23      705.73      8.27 o 
  -3  -1   1        0.89        0.56      0.12 o 
  -2  -1   1     8408.27     8226.06     83.21 o 
  -1  -1   1      214.07      210.66      2.20 o 
   0  -1   1        0.94       -0.23      0.15 o 
   1  -1   1      484.25      492.11      4.72 o 
   2  -1   1     7334.60     7298.79     86.44 o 
   3  -1   1      402.38      398.65      3.43 o 
   4  -1   1      875.04      867.89      8.66 o 
   5  -1   1       35.32       38.33      0.82 o 
   6  -1   1        1.10        1.13      0.37 o 
   7  -1   1       25.40       22.17      1.03 o 
   8  -1   1       13.97       12.06      0.91 o 
   9  -1   1        4.94        3.37      0.66 o 
  -9   0   1        8.93       10.21      0.90 o 
  -8   0   1       18.24       19.66      1.03 o 
  -7   0   1        1.33        2.17      0.43 o 
  -6   0   1        8.12        9.81      0.64 o 
  -5   0   1      237.15      233.65      2.45 o 
  -4   0   1       89.15      101.29      1.29 o 
  -3   0   1       26.83       20.52      0.51 o 
  -2   0   1     1267.93     1252.82      9.34 o 
  -1   0   1      758.89      744.13     11.54 o 
   1   0   1     1377.13     1346.34     17.21 o 
   2   0   1     2265.92     2301.44     34.04 o 
   3   0   1       77.96       79.81      1.02 o 
   4   0   1     1072.37     1114.60      8.76 o 
   5   0   1        6.41        7.08      0.57 o 
   6   0   1      677.52      685.81      7.78 o 
   7   0   1        8.83        9.49      1.07 o 
   8   0   1       18.64       16.05      1.02 o 
  -9   1   1        7.56        8.56      1.25 o 
  -8   1   1       33.80       32.68      1.25 o 
  -7   1   1        2.62        2.45      0.43 o 
  -6   1   1        6.54        8.64      1.31 o 
  -5   1   1       51.23       54.90      2.09 o 
  -4   1   1      123.85      134.65      1.55 o 
  -3   1   1     1126.63     1136.71      8.65 o 
  -2   1   1     6649.49     6830.33     60.96 o 
  -1   1   1       20.73       20.69      0.43 o 
   0   1   1      832.41      819.53      6.18 o 
   1   1   1      682.60      698.90      9.44 o 
   2   1   1        0.00        0.07      0.25 o 
   3   1   1      980.20     1005.29      9.84 o 
   4   1   1       34.23       37.83      1.11 o 
   5   1   1      172.88      165.81      4.37 o 
   6   1   1       58.39       51.81      1.54 o 
   7   1   1       11.99       11.94      0.87 o 
   8   1   1        3.49        1.40      0.53 o 
  -9   2   1        1.00        1.62      0.70 o 
  -8   2   1        5.94        5.26      0.90 o 
  -7   2   1       25.29       24.40      0.81 o 
  -6   2   1        0.03       -0.17      0.14 o 
  -5   2   1       12.80       12.35      0.46 o 
  -4   2   1      167.45      169.54      1.82 o 
  -3   2   1      218.78      213.81      3.41 o 
  -2   2   1        0.13        0.17      0.09 o 
  -1   2   1      182.77      176.62      3.52 o 
   0   2   1      310.77      308.97      2.60 o 
   1   2   1       43.47       33.01      0.75 o 
   2   2   1      183.49      178.13      4.26 o 
   3   2   1      140.03      153.86      2.34 o 
   4   2   1       54.25       55.97      3.21 o 
   5   2   1       17.58       18.93      0.90 o 
   6   2   1       97.29       89.91      2.20 o 
   7   2   1       25.42       27.07      1.28 o 
   8   2   1        1.19        0.12      0.47 o 
  -9   3   1       17.25       19.18      1.62 o 
  -8   3   1        6.46        5.87      0.94 o 
  -7   3   1        1.50        2.26      0.45 o 
  -6   3   1       16.56       17.56      0.61 o 
  -5   3   1      416.57      413.87      3.82 o 
  -4   3   1      901.65      924.85     11.49 o 
  -3   3   1       81.28       98.78      1.18 o 
  -2   3   1      131.79      130.68      1.37 o 
  -1   3   1      606.10      594.48      5.81 o 
   0   3   1      220.91      211.73      2.01 o 
   1   3   1       63.87       67.47      0.90 o 
   2   3   1      301.28      309.10      3.75 o 
   3   3   1      102.62      111.27      2.00 o 
   4   3   1       82.93       84.70      1.84 o 
   5   3   1        3.08        2.06      0.49 o 
   6   3   1        1.37        0.70      0.40 o 
   7   3   1       19.59       17.07      1.26 o 
  -9   4   1        0.11       -0.34      0.48 o 
  -8   4   1       44.20       45.67      1.49 o 
  -7   4   1       49.79       50.01      1.46 o 
  -6   4   1        0.01       -0.19      0.25 o 
  -5   4   1       14.93       14.44      0.52 o 
  -4   4   1       46.65       43.44      0.80 o 
  -3   4   1       27.40       26.90      0.59 o 
  -2   4   1       12.88       16.87      0.54 o 
  -1   4   1      520.16      518.66      5.32 o 
   0   4   1      757.06      746.06      8.36 o 
   1   4   1        6.28        8.40      0.42 o 
   2   4   1       28.69       25.97      0.90 o 
   3   4   1        3.44        3.66      0.56 o 
   4   4   1      174.84      166.69      2.89 o 
   5   4   1       53.29       52.28      1.61 o 
   6   4   1       11.89       11.33      0.88 o 
   7   4   1        0.03       -0.15      0.50 o 
  -9   5   1        5.39        5.55      1.01 o 
  -8   5   1        0.44       -0.09      0.34 o 
  -7   5   1        1.55        2.00      0.45 o 
  -6   5   1       57.28       54.97      1.47 o 
  -5   5   1        1.89        1.86      0.37 o 
  -4   5   1        0.53        0.44      0.17 o 
  -3   5   1       68.74       66.41      1.38 o 
  -2   5   1       11.76       13.82      0.45 o 
  -1   5   1       16.21       16.77      0.62 o 
   0   5   1      114.88      116.78      1.51 o 
   1   5   1      112.94      111.96      1.49 o 
   2   5   1       79.79       79.72      1.73 o 
   3   5   1       69.68       69.61      1.71 o 
   4   5   1        3.96        3.89      0.78 o 
   5   5   1       14.87       15.32      0.96 o 
   6   5   1        2.02        1.00      0.98 o 
  -9   6   1       13.58       15.07      1.03 o 
  -8   6   1        6.24        6.92      0.73 o 
  -7   6   1        2.18        2.20      0.46 o 
  -6   6   1        1.19        0.62      0.33 o 
  -5   6   1       53.81       49.89      1.38 o 
  -4   6   1        0.35        0.55      0.28 o 
  -3   6   1       47.75       47.87      0.93 o 
  -2   6   1      210.56      209.93      2.84 o 
  -1   6   1       36.43       36.14      0.98 o 
   0   6   1        2.83        3.33      0.36 o 
   1   6   1        0.54        0.45      0.40 o 
   2   6   1       79.93       72.77      1.74 o 
   3   6   1       25.06       23.07      1.05 o 
   4   6   1       33.80       34.51      1.36 o 
   5   6   1        2.83        3.48      0.61 o 
  -9   7   1        0.04       -0.58      0.57 o 
  -8   7   1        3.85        3.81      0.62 o 
  -7   7   1        0.05        0.27      0.35 o 
  -6   7   1       10.94       13.53      0.85 o 
  -5   7   1      317.43      312.19      4.31 o 
  -4   7   1       21.74       20.43      0.92 o 
  -3   7   1      324.19      308.51      3.21 o 
  -2   7   1       36.53       33.62      1.04 o 
  -1   7   1      193.05      181.71      2.72 o 
   0   7   1       98.49       97.69      1.85 o 
   1   7   1      273.63      279.34      3.98 o 
   2   7   1        0.26        0.79      0.39 o 
   3   7   1       33.80       34.21      1.34 o 
   4   7   1        0.64        0.19      0.37 o 
   5   7   1        5.58        5.94      0.80 o 
  -8   8   1       45.89       53.53      2.71 o 
  -7   8   1        0.04        0.13      0.52 o 
  -6   8   1      130.99      130.52      2.66 o 
  -5   8   1       49.44       52.57      1.55 o 
  -4   8   1      196.36      199.99      3.23 o 
  -3   8   1       21.83       23.67      1.98 o 
  -2   8   1      637.59      628.07      7.04 o 
  -1   8   1       66.85       69.74      2.40 o 
   0   8   1      590.00      600.20      9.76 o 
   1   8   1       34.46       34.76      1.28 o 
   2   8   1       37.35       37.83      1.40 o 
   3   8   1        0.44        0.49      0.41 o 
   4   8   1       19.94       21.57      1.22 o 
  -8   9   1        1.58        1.18      0.81 o 
  -7   9   1        0.00        0.31      0.61 o 
  -6   9   1        0.00       -0.13      0.48 o 
  -5   9   1        1.46        0.78      0.40 o 
  -4   9   1       12.15       11.12      1.83 o 
  -3   9   1        2.15        1.25      0.39 o 
  -2   9   1       15.99       16.05      1.31 o 
  -1   9   1       10.29        9.24      0.95 o 
   0   9   1       49.55       58.72      2.32 o 
   1   9   1        0.37        0.08      0.39 o 
   2   9   1       36.58       41.27      1.58 o 
   3   9   1        0.55        0.83      0.47 o 
  -7  10   1        1.55        1.32      0.74 o 
  -6  10   1        0.05       -0.13      0.52 o 
  -5  10   1       11.16        8.75      1.25 o 
  -4  10   1       11.80       11.06      1.32 o 
  -3  10   1       17.02       14.92      0.93 o 
  -2  10   1       50.90       57.58      2.48 o 
   0  10   1        0.00        0.72      0.52 o 
   1  10   1        2.76        1.83      0.74 o 
  -5  11   1        6.66        8.12      1.30 o 
  -4  11   1       19.57       21.97      1.81 o 
  -3  11   1        1.76        0.99      0.70 o 
   1 -12   2       21.86       25.57      1.83 o 
   2 -12   2        0.97        2.62      0.88 o 
   3 -12   2        0.38        1.44      0.78 o 
   4 -12   2        3.77        4.06      1.14 o 
  -2 -11   2       10.65       13.11      1.49 o 
  -1 -11   2       36.19       45.79      2.34 o 
   0 -11   2        6.42        7.70      1.08 o 
   1 -11   2        0.94        1.66      0.48 o 
   2 -11   2        2.55        1.29      0.75 o 
   3 -11   2        6.00        4.69      1.02 o 
   4 -11   2        0.13       -0.46      0.61 o 
   5 -11   2        3.72        5.19      1.12 o 
   6 -11   2        1.37        1.26      0.69 o 
  -3 -10   2        8.72        9.17      1.30 o 
  -2 -10   2        0.00        0.10      0.51 o 
  -1 -10   2        0.08        0.06      0.43 o 
   0 -10   2       10.87       11.46      1.16 o 
   1 -10   2       15.96       15.56      0.90 o 
   2 -10   2        3.77        3.95      0.86 o 
   3 -10   2       11.72       12.82      1.04 o 
   4 -10   2        6.31        7.78      1.17 o 
   5 -10   2        3.53        1.92      0.76 o 
   6 -10   2        0.01        0.86      0.64 o 
   7 -10   2       36.83       34.70      2.32 o 
  -4  -9   2        9.91        9.70      0.87 o 
  -3  -9   2       34.73       36.69      1.44 o 
  -2  -9   2       93.30      100.42      2.31 o 
  -1  -9   2        0.24        0.18      0.29 o 
   0  -9   2       13.20       11.54      2.28 o 
   1  -9   2        8.05        7.40      0.75 o 
   2  -9   2        4.01        3.38      0.48 o 
   3  -9   2       15.29       14.33      1.18 o 
   4  -9   2        4.14        4.31      0.57 o 
   5  -9   2       27.67       28.59      1.85 o 
   6  -9   2      151.92      160.07      4.76 o 
   7  -9   2       19.54       22.12      1.79 o 
  -5  -8   2        2.21        1.86      0.50 o 
  -4  -8   2       40.74       42.77      1.54 o 
  -3  -8   2        4.78        5.84      0.63 o 
  -2  -8   2       53.19       55.97      1.56 o 
  -1  -8   2        3.32        2.69      0.33 o 
   0  -8   2        0.10        0.00      0.22 o 
   1  -8   2        0.20        0.39      0.40 o 
   2  -8   2       16.09       17.55      0.83 o 
   3  -8   2        2.00        1.19      0.36 o 
   4  -8   2       17.10       15.95      0.85 o 
   5  -8   2        5.37        7.10      1.07 o 
   6  -8   2      109.62      114.24      3.74 o 
   7  -8   2       32.17       27.50      1.87 o 
   8  -8   2        4.73        5.33      1.08 o 
  -6  -7   2        5.91        8.70      1.21 o 
  -5  -7   2       16.46       14.97      0.97 o 
  -4  -7   2      194.37      197.56      3.40 o 
  -3  -7   2       78.94       80.81      1.92 o 
  -2  -7   2       22.52       21.09      0.90 o 
  -1  -7   2        1.08        0.83      0.22 o 
   0  -7   2        4.21        4.08      0.33 o 
   1  -7   2        0.25       -0.02      0.21 o 
   2  -7   2      218.48      218.95      2.43 o 
   3  -7   2       92.80       96.90      1.45 o 
   4  -7   2       56.29       54.79      1.46 o 
   5  -7   2        3.38        4.01      0.63 o 
   6  -7   2        2.98        2.39      0.45 o 
   7  -7   2       51.42       50.88      2.40 o 
   8  -7   2        0.63        0.89      0.59 o 
  -7  -6   2        0.03       -0.07      0.35 o 
  -6  -6   2        0.42       -0.01      0.39 o 
  -5  -6   2        9.27       10.07      0.77 o 
  -4  -6   2      119.74      120.61      2.61 o 
  -3  -6   2        2.87        2.22      0.39 o 
  -2  -6   2        8.43        9.98      0.45 o 
  -1  -6   2        0.78        0.18      0.16 o 
   0  -6   2       25.76       31.91      0.72 o 
   1  -6   2        0.42        0.13      0.21 o 
   2  -6   2     1159.30     1196.19      9.41 o 
   3  -6   2       21.70       19.64      0.58 o 
   4  -6   2       77.36       74.97      1.39 o 
   5  -6   2      220.53      217.09      2.55 o 
   6  -6   2        1.33        1.25      0.80 o 
   7  -6   2       36.95       37.82      1.61 o 
   8  -6   2        3.64        2.84      0.78 o 
  -7  -5   2       30.43       33.29      1.44 o 
  -6  -5   2      204.94      200.96      3.53 o 
  -5  -5   2       30.68       30.08      1.24 o 
  -4  -5   2      155.16      156.74      2.69 o 
  -3  -5   2        6.65        4.71      0.46 o 
  -2  -5   2      156.80      165.80      2.33 o 
  -1  -5   2      183.12      220.05      3.77 o 
   0  -5   2      385.24      436.33      3.82 o 
   1  -5   2      641.20      640.49      8.34 o 
   2  -5   2      144.22      167.90      1.80 o 
   3  -5   2       83.25       93.93      1.28 o 
   4  -5   2       57.48       59.06      1.05 o 
   5  -5   2       70.10       69.44      1.22 o 
   6  -5   2        6.36        7.22      0.46 o 
   7  -5   2        1.31        1.37      0.46 o 
   8  -5   2        5.65        7.16      0.93 o 
  -8  -4   2        8.44        9.57      0.91 o 
  -7  -4   2       51.69       52.03      1.70 o 
  -6  -4   2       29.25       28.95      1.18 o 
  -5  -4   2       90.86       86.33      1.92 o 
  -4  -4   2      114.34      112.14      2.07 o 
  -3  -4   2      374.73      380.99      3.48 o 
  -2  -4   2      569.17      562.79      4.73 o 
  -1  -4   2     1687.64     1732.14     15.86 o 
   0  -4   2        0.46        0.23      0.11 o 
   1  -4   2      878.40      908.12      7.71 o 
   2  -4   2      997.70     1044.88      9.53 o 
   3  -4   2       32.64       29.16      0.63 o 
   4  -4   2       33.79       34.45      0.76 o 
   5  -4   2        0.68        0.53      0.20 o 
   6  -4   2       13.06       13.69      0.59 o 
   7  -4   2        1.20        1.05      0.34 o 
   8  -4   2        0.07       -0.04      0.33 o 
  -8  -3   2        1.87        1.80      0.49 o 
  -7  -3   2        0.19       -0.04      0.27 o 
  -6  -3   2        2.17        1.21      0.37 o 
  -5  -3   2       23.76       24.84      0.96 o 
  -4  -3   2        2.24        2.39      0.31 o 
  -3  -3   2      143.40      151.33      1.67 o 
  -2  -3   2      442.91      430.00      3.66 o 
  -1  -3   2      212.38      203.67      1.92 o 
   0  -3   2      188.67      138.46      2.53 o 
   1  -3   2       15.30       12.20      0.45 o 
   2  -3   2      598.50      579.66      5.26 o 
   3  -3   2      157.67      164.30      1.95 o 
   4  -3   2       22.13       22.38      0.60 o 
   5  -3   2       11.17       11.30      0.57 o 
   6  -3   2        1.73        1.82      0.54 o 
   7  -3   2        0.42        0.54      0.36 o 
   8  -3   2        4.91        3.90      0.58 o 
  -9  -2   2        1.78        1.71      0.55 o 
  -8  -2   2       17.95       18.86      1.07 o 
  -7  -2   2        3.56        3.65      0.53 o 
  -6  -2   2        7.90        9.38      2.05 o 
  -5  -2   2       46.35       48.33      1.64 o 
  -4  -2   2        1.18        1.34      0.19 o 
  -3  -2   2       96.49      104.21      1.76 o 
  -2  -2   2     1378.74     1407.63     10.57 o 
  -1  -2   2     1080.90     1130.71      8.49 o 
   0  -2   2     8185.88     7843.79    160.17 o 
   1  -2   2      912.16      906.85      8.57 o 
   2  -2   2       78.70       72.29      0.92 o 
   3  -2   2       79.29       69.45      1.00 o 
   4  -2   2      421.13      421.86      3.83 o 
   5  -2   2       42.84       46.10      0.95 o 
   6  -2   2       17.88       15.15      0.81 o 
   7  -2   2       52.13       48.58      1.79 o 
   8  -2   2       41.50       46.54      1.78 o 
  -9  -1   2        2.10        2.21      0.88 o 
  -8  -1   2        2.64        2.67      0.65 o 
  -7  -1   2        6.20        6.82      0.80 o 
  -6  -1   2       18.96       19.57      0.83 o 
  -5  -1   2       32.02       36.32      0.78 o 
  -4  -1   2      237.21      232.87      2.32 o 
  -3  -1   2       94.51       94.43      1.33 o 
  -2  -1   2     2713.09     2708.90     19.91 o 
  -1  -1   2       77.33       61.11      0.71 o 
   0  -1   2      500.15      474.88      6.52 o 
   1  -1   2        2.17        0.74      0.10 o 
   2  -1   2     1320.60     1296.83     12.49 o 
   3  -1   2      258.14      278.71      2.63 o 
   4  -1   2       27.40       26.17      0.65 o 
   5  -1   2       43.23       41.45      1.21 o 
   6  -1   2      121.05      114.02      2.30 o 
   7  -1   2        7.59        7.86      0.72 o 
   8  -1   2      129.92      128.24      2.82 o 
  -9   0   2        3.09        3.39      0.95 o 
  -8   0   2       53.68       55.66      1.64 o 
  -7   0   2       24.22       24.00      1.01 o 
  -6   0   2       14.58       14.29      0.55 o 
  -5   0   2        0.84        0.61      0.19 o 
  -4   0   2      236.51      221.88      2.21 o 
  -3   0   2     2029.80     2058.44     15.24 o 
  -2   0   2     6411.28     6397.75     48.05 o 
  -1   0   2       11.52       12.22      0.34 o 
   0   0   2        1.13        1.96      0.24 o 
   1   0   2     1380.03     1377.86     10.28 o 
   2   0   2      247.81      242.72      2.67 o 
   3   0   2      157.45      151.90      1.65 o 
   4   0   2      785.38      812.00      8.43 o 
   5   0   2       63.62       63.42      1.86 o 
   6   0   2        1.36        1.92      0.50 o 
   7   0   2       61.43       59.14      1.78 o 
   8   0   2       19.36       16.66      1.08 o 
  -9   1   2        0.53        1.55      0.75 o 
  -8   1   2       26.43       28.33      1.80 o 
  -7   1   2       28.93       31.05      1.08 o 
  -6   1   2       15.89       18.00      0.83 o 
  -5   1   2      111.92      109.09      1.45 o 
  -4   1   2      798.09      776.93      6.23 o 
  -3   1   2      461.09      427.91      3.55 o 
  -2   1   2     2199.45     2224.76     20.08 o 
  -1   1   2      273.33      273.17      4.27 o 
   0   1   2        0.00        0.34      0.31 o 
   1   1   2       63.38       56.40      1.02 o 
   2   1   2     1665.70     1760.77     13.23 o 
   3   1   2       62.96       61.32      2.15 o 
   4   1   2      372.94      375.45      4.66 o 
   5   1   2        0.06        0.21      0.29 o 
   6   1   2       20.34       23.89      1.77 o 
   7   1   2       33.82       44.54      1.60 o 
   8   1   2        0.19        0.26      0.42 o 
  -9   2   2       10.58       11.84      1.37 o 
  -8   2   2        4.09        4.33      0.86 o 
  -7   2   2        2.81        1.23      0.37 o 
  -6   2   2        1.77        2.63      0.29 o 
  -5   2   2      366.00      361.81      3.66 o 
  -4   2   2     1012.79     1071.60      8.35 o 
  -3   2   2      569.24      552.19      5.69 o 
  -2   2   2      289.97      304.87      3.38 o 
  -1   2   2      154.45      172.75      2.23 o 
   0   2   2      389.56      383.36      3.66 o 
   1   2   2       11.79       14.08      0.37 o 
   2   2   2      242.44      296.62      3.61 o 
   3   2   2        2.15        2.06      0.35 o 
   4   2   2        0.25        1.66      0.45 o 
   5   2   2        0.36        0.37      0.30 o 
   6   2   2        0.00       -0.16      0.29 o 
   7   2   2       13.70       14.83      1.71 o 
  -9   3   2       10.29        9.29      1.23 o 
  -8   3   2        6.42        5.00      0.59 o 
  -7   3   2       72.74       68.62      2.83 o 
  -6   3   2       34.59       37.10      1.17 o 
  -5   3   2      232.16      247.65      2.53 o 
  -4   3   2      240.39      248.81      4.10 o 
  -3   3   2      205.87      216.95      2.08 o 
  -2   3   2       36.84       30.57      0.71 o 
  -1   3   2      279.80      307.37      5.78 o 
   0   3   2       77.15       81.50      2.16 o 
   1   3   2      600.27      660.77     10.73 o 
   2   3   2       18.49       17.17      0.72 o 
   3   3   2       24.22       25.80      0.97 o 
   4   3   2        2.00        1.25      0.56 o 
   5   3   2       17.37       16.81      1.26 o 
   6   3   2        1.38        1.41      0.44 o 
   7   3   2        4.09        3.77      0.67 o 
  -9   4   2        1.39        0.97      0.65 o 
  -8   4   2       24.38       23.45      1.10 o 
  -7   4   2      100.59       99.54      2.17 o 
  -6   4   2       35.91       33.70      1.16 o 
  -5   4   2      204.25      185.35      3.92 o 
  -4   4   2        7.55       10.64      0.52 o 
  -3   4   2       15.17       15.23      0.42 o 
  -2   4   2      466.91      498.78      4.25 o 
  -1   4   2        0.53        0.30      0.19 o 
   0   4   2      106.09      111.23      1.41 o 
   1   4   2        9.95        8.12      0.48 o 
   2   4   2       49.51       48.83      1.30 o 
   3   4   2        0.91        0.81      0.31 o 
   4   4   2       12.64       13.46      1.40 o 
   5   4   2       30.19       29.48      1.77 o 
   6   4   2        0.85        0.26      0.61 o 
  -9   5   2        3.33        4.47      1.13 o 
  -8   5   2        7.95        7.80      0.75 o 
  -7   5   2        0.02       -0.10      0.30 o 
  -6   5   2        0.96        0.99      0.58 o 
  -5   5   2      156.81      162.41      2.67 o 
  -4   5   2       23.81       22.80      0.87 o 
  -3   5   2       94.22       86.28      1.21 o 
  -2   5   2       23.28       18.65      1.73 o 
  -1   5   2       13.16       12.80      0.57 o 
   0   5   2      278.27      281.53      3.41 o 
   1   5   2      280.14      277.77      7.45 o 
   2   5   2        7.73        6.37      0.64 o 
   3   5   2        4.16        3.96      0.53 o 
   4   5   2        1.12        1.12      0.39 o 
   5   5   2        9.35       10.89      0.89 o 
   6   5   2        3.75        4.94      0.76 o 
  -9   6   2        0.07       -0.07      0.39 o 
  -8   6   2        0.37        0.57      0.45 o 
  -7   6   2       42.16       43.59      1.47 o 
  -6   6   2       25.60       24.77      1.05 o 
  -5   6   2       24.76       21.04      0.92 o 
  -4   6   2       45.85       44.00      1.27 o 
  -3   6   2       63.07       59.54      1.45 o 
  -2   6   2       38.18       37.62      1.01 o 
  -1   6   2       24.69       26.08      1.01 o 
   0   6   2      323.37      320.67      3.92 o 
   1   6   2        8.06        8.23      0.62 o 
   2   6   2       41.76       38.17      1.34 o 
   3   6   2       11.22        9.14      0.76 o 
   4   6   2        7.73        7.13      0.75 o 
   5   6   2        0.99        0.36      0.41 o 
  -9   7   2        0.77        0.27      0.45 o 
  -8   7   2        0.00       -0.41      0.32 o 
  -7   7   2        0.51        0.91      0.91 o 
  -6   7   2        7.38       10.12      0.77 o 
  -5   7   2        0.03        0.14      0.29 o 
  -4   7   2      180.65      172.75      2.91 o 
  -3   7   2       17.10       13.01      0.77 o 
  -2   7   2        0.68        0.47      0.26 o 
  -1   7   2       18.29       17.50      1.09 o 
   0   7   2        0.33       -0.31      0.38 o 
   1   7   2      228.00      226.78      3.57 o 
   2   7   2       31.77       33.36      1.30 o 
   3   7   2       87.49       91.06      2.32 o 
   4   7   2        1.48        0.80      0.47 o 
  -8   8   2       14.19       12.50      2.01 o 
  -7   8   2        0.76        0.62      0.43 o 
  -6   8   2       30.76       29.97      1.26 o 
  -5   8   2       19.90       21.23      1.04 o 
  -4   8   2        3.49        3.89      0.52 o 
  -3   8   2        2.36        2.12      0.73 o 
  -2   8   2      504.64      527.69      9.07 o 
  -1   8   2        2.77        2.17      0.62 o 
   0   8   2      122.43      124.00      3.29 o 
   1   8   2        1.83        1.83      0.63 o 
   2   8   2       62.18       61.25      1.86 o 
   3   8   2        0.77        0.67      0.43 o 
  -7   9   2        0.02       -0.17      0.37 o 
  -6   9   2        0.05       -0.26      0.32 o 
  -5   9   2       11.27       13.35      0.90 o 
  -4   9   2        0.36        0.28      0.34 o 
  -3   9   2       37.40       36.31      1.34 o 
  -2   9   2       67.23       72.21      2.67 o 
   0   9   2        0.51        0.88      0.53 o 
   1   9   2        2.08        1.12      0.59 o 
   2   9   2        6.67        5.67      0.75 o 
  -6  10   2        8.40        9.12      1.32 o 
  -5  10   2        1.19        1.45      0.48 o 
  -4  10   2        5.60        5.17      0.67 o 
  -3  10   2        0.75        0.50      0.38 o 
  -3  11   2        8.32        9.32      1.17 o 
   0 -12   3        0.83        0.51      0.57 o 
   1 -12   3       22.48       20.02      1.61 o 
   2 -12   3       11.92       13.99      1.03 o 
   3 -12   3        6.69        6.19      1.15 o 
   4 -12   3        0.11        0.57      0.70 o 
  -2 -11   3        1.67        0.75      0.67 o 
  -1 -11   3        3.52        5.72      1.05 o 
   0 -11   3        3.28        5.02      0.94 o 
   1 -11   3       20.09       14.78      0.95 o 
   2 -11   3        0.47        0.22      0.35 o 
   3 -11   3        2.07        2.93      0.57 o 
   4 -11   3        6.61        9.23      1.33 o 
   5 -11   3        2.94        2.18      0.87 o 
   6 -11   3        0.77        0.16      0.72 o 
  -3 -10   3        2.84        2.56      0.84 o 
  -2 -10   3        0.20        0.25      0.46 o 
  -1 -10   3      107.49      110.31      3.53 o 
   0 -10   3       78.65       75.31      2.76 o 
   1 -10   3      100.98       90.87      4.01 o 
   2 -10   3        5.45        5.14      0.61 o 
   3 -10   3        0.05       -0.22      0.41 o 
   4 -10   3        8.31        8.70      1.16 o 
   5 -10   3       46.33       54.01      2.75 o 
   6 -10   3        8.95       10.56      1.49 o 
   7 -10   3       50.26       54.03      2.88 o 
  -4  -9   3       20.18       24.03      3.23 o 
  -3  -9   3       19.89       19.93      1.06 o 
  -2  -9   3       52.07       48.11      2.22 o 
  -1  -9   3        6.78        6.45      0.90 o 
   0  -9   3       49.99       45.16      1.37 o 
   1  -9   3        0.25        0.15      0.26 o 
   2  -9   3        3.21        2.59      0.46 o 
   3  -9   3       18.19       17.11      1.58 o 
   4  -9   3        8.75        8.71      1.46 o 
   5  -9   3       73.04       74.24      2.00 o 
   6  -9   3        5.99        6.16      1.11 o 
   7  -9   3       12.38       13.11      1.50 o 
  -5  -8   3        0.56        0.54      0.35 o 
  -4  -8   3       28.43       30.20      1.27 o 
  -3  -8   3        0.01        0.20      0.27 o 
  -2  -8   3        3.72        4.00      0.51 o 
  -1  -8   3        0.00        0.08      0.19 o 
   0  -8   3       27.82       23.17      0.94 o 
   1  -8   3        0.40        0.60      0.29 o 
   2  -8   3       31.77       31.34      1.13 o 
   3  -8   3        5.33        4.59      1.05 o 
   4  -8   3       24.76       27.58      2.22 o 
   5  -8   3       89.25       89.52      2.10 o 
   6  -8   3        3.71        4.90      0.72 o 
   7  -8   3        4.84        6.47      1.08 o 
   8  -8   3        0.66        0.86      0.70 o 
  -6  -7   3        0.10       -0.30      0.31 o 
  -5  -7   3        1.91        2.67      0.51 o 
  -4  -7   3        7.55        6.65      0.64 o 
  -3  -7   3        0.81        1.17      0.36 o 
  -2  -7   3       16.46       18.60      0.64 o 
  -1  -7   3       16.51       15.94      0.58 o 
   0  -7   3        0.12        0.13      0.21 o 
   1  -7   3       57.62       59.73      1.45 o 
   2  -7   3        2.77        3.65      0.46 o 
   3  -7   3       21.01       21.45      0.92 o 
   4  -7   3       86.25       83.80      1.87 o 
   5  -7   3        1.40        1.65      0.56 o 
   6  -7   3        4.77        3.84      0.98 o 
   7  -7   3        4.89        5.32      0.63 o 
  -7  -6   3       35.26       35.46      1.50 o 
  -6  -6   3        6.56        7.38      0.74 o 
  -5  -6   3        2.85        2.07      0.87 o 
  -4  -6   3        4.65        2.91      0.83 o 
  -3  -6   3       87.05       84.55      1.80 o 
  -2  -6   3        2.74        1.25      0.23 o 
  -1  -6   3       10.47       11.38      0.46 o 
   0  -6   3        8.29        9.36      0.39 o 
   1  -6   3       31.87       41.15      0.75 o 
   2  -6   3      138.93      144.34      2.45 o 
   3  -6   3       77.96       91.51      2.46 o 
   4  -6   3       12.00       15.07      0.74 o 
   5  -6   3       35.42       40.24      1.26 o 
   6  -6   3       23.20       22.80      1.01 o 
   7  -6   3        1.60        1.61      0.56 o 
   8  -6   3        7.02        6.12      0.93 o 
  -7  -5   3       41.20       47.41      1.66 o 
  -6  -5   3      103.58      101.21      2.31 o 
  -5  -5   3        1.09        2.83      0.67 o 
  -4  -5   3       77.72       78.84      1.74 o 
  -3  -5   3       84.53       84.91      1.28 o 
  -2  -5   3     1154.02     1187.31      9.36 o 
  -1  -5   3      213.88      236.02      2.38 o 
   0  -5   3     1434.21     1498.33     11.47 o 
   1  -5   3      431.82      431.21      3.71 o 
   2  -5   3      165.21      168.50      1.77 o 
   3  -5   3      690.34      687.38      5.74 o 
   4  -5   3      210.06      219.12      2.42 o 
   5  -5   3       22.05       19.86      0.66 o 
   6  -5   3        7.82        7.40      0.62 o 
   7  -5   3        2.17        3.23      0.68 o 
   8  -5   3        0.96        0.77      0.61 o 
  -8  -4   3        2.04        1.50      0.83 o 
  -7  -4   3        3.31        3.57      0.58 o 
  -6  -4   3       35.23       39.90      1.35 o 
  -5  -4   3        1.36        1.89      0.46 o 
  -4  -4   3       29.22       28.78      0.70 o 
  -3  -4   3      129.80      141.89      2.80 o 
  -2  -4   3       71.97       75.25      1.49 o 
  -1  -4   3      788.08      806.63      6.41 o 
   0  -4   3       40.32       41.90      0.63 o 
   1  -4   3       21.19       18.72      0.65 o 
   2  -4   3       35.04       32.80      0.59 o 
   3  -4   3      247.27      257.29      2.60 o 
   4  -4   3       61.31       66.42      1.12 o 
   5  -4   3       54.07       50.60      1.09 o 
   6  -4   3      158.26      151.26      2.10 o 
   7  -4   3        6.06        6.87      0.64 o 
   8  -4   3       11.05       10.43      1.19 o 
  -8  -3   3       11.61       12.06      0.92 o 
  -7  -3   3       14.37       14.14      1.09 o 
  -6  -3   3        6.05        5.75      0.57 o 
  -5  -3   3        0.03       -0.05      0.20 o 
  -4  -3   3      159.37      169.68      1.93 o 
  -3  -3   3     1025.56     1072.77      8.41 o 
  -2  -3   3      560.50      538.59      4.46 o 
  -1  -3   3       17.24       15.54      0.51 o 
   0  -3   3      123.02      104.78      1.55 o 
   1  -3   3     1103.27     1057.58     10.13 o 
   2  -3   3      320.88      312.85      3.06 o 
   3  -3   3       38.86       40.79      0.78 o 
   4  -3   3       28.83       26.92      0.69 o 
   5  -3   3        3.19        4.00      0.34 o 
   6  -3   3       28.22       30.67      1.11 o 
   7  -3   3       92.70       96.93      2.20 o 
   8  -3   3        0.62        0.51      0.44 o 
  -9  -2   3        4.25        4.18      1.04 o 
  -8  -2   3       57.78       63.40      1.83 o 
  -7  -2   3        1.30        2.05      0.42 o 
  -6  -2   3       10.90       10.66      0.89 o 
  -5  -2   3       27.76       25.62      0.67 o 
  -4  -2   3      404.43      397.15      3.60 o 
  -3  -2   3       56.67       57.69      0.89 o 
  -2  -2   3      745.71      757.83      5.95 o 
  -1  -2   3        0.32        1.27      0.15 o 
   0  -2   3      934.32      876.68      8.35 o 
   1  -2   3     3657.53     3780.69     55.07 o 
   2  -2   3      134.76      117.22      1.60 o 
   3  -2   3      177.90      176.49      1.93 o 
   4  -2   3      266.91      269.13      2.77 o 
   5  -2   3      191.33      191.57      2.93 o 
   6  -2   3       31.37       32.02      1.18 o 
   7  -2   3      260.00      265.00      4.11 o 
   8  -2   3        2.67        1.73      0.55 o 
  -9  -1   3       12.13       12.85      1.50 o 
  -8  -1   3        0.07        0.25      0.45 o 
  -7  -1   3       88.05       90.56      1.98 o 
  -6  -1   3        0.63        1.32      0.24 o 
  -5  -1   3      504.62      518.44      4.59 o 
  -4  -1   3        1.58        0.75      0.16 o 
  -3  -1   3       27.62       24.31      0.54 o 
  -2  -1   3       20.52       22.62      0.45 o 
  -1  -1   3     1735.55     1708.35     12.63 o 
   0  -1   3      146.21      158.83      1.90 o 
   1  -1   3       44.55       45.21      0.68 o 
   2  -1   3       60.26       64.76      0.93 o 
   3  -1   3       84.37       82.14      1.17 o 
   4  -1   3       49.75       53.28      0.98 o 
   5  -1   3       52.06       53.75      1.50 o 
   6  -1   3      117.91      115.95      2.69 o 
   7  -1   3       78.18       82.03      2.13 o 
   8  -1   3       21.45       18.31      1.15 o 
  -9   0   3       14.00       17.11      1.60 o 
  -8   0   3       62.51       64.60      2.70 o 
  -7   0   3        0.17        0.47      0.29 o 
  -6   0   3       24.04       27.39      1.10 o 
  -5   0   3        0.33        0.53      0.23 o 
  -4   0   3       86.28       94.38      1.77 o 
  -3   0   3      244.52      239.24      2.21 o 
  -2   0   3        0.27        0.24      0.08 o 
  -1   0   3       45.22       42.70      0.59 o 
   0   0   3      162.50      157.29      1.87 o 
   1   0   3      175.67      164.88      1.66 o 
   2   0   3      119.53      133.89      1.78 o 
   3   0   3      249.56      250.34      2.49 o 
   4   0   3       54.52       55.66      1.41 o 
   5   0   3        5.55        4.83      0.53 o 
   6   0   3        8.30        7.40      1.01 o 
   7   0   3        9.10        7.76      0.83 o 
  -9   1   3        1.17        0.48      0.68 o 
  -8   1   3        2.26        1.98      0.71 o 
  -7   1   3        3.08        1.85      0.40 o 
  -6   1   3       12.18       13.07      0.52 o 
  -5   1   3      880.07      850.97      6.94 o 
  -4   1   3      102.97      117.74      1.36 o 
  -3   1   3      701.69      701.33      8.38 o 
  -2   1   3      858.47      801.22      9.91 o 
  -1   1   3       99.83      106.38      2.26 o 
   0   1   3        2.03        0.70      0.15 o 
   1   1   3      678.35      697.05      5.60 o 
   2   1   3       10.38       14.16      0.45 o 
   3   1   3        4.66        5.00      0.96 o 
   4   1   3       28.22       27.75      1.18 o 
   5   1   3        0.09        0.13      0.36 o 
   6   1   3        0.00        0.24      0.31 o 
   7   1   3        2.91        2.30      0.56 o 
  -9   2   3        1.61        1.54      0.70 o 
  -8   2   3        4.44        5.03      0.59 o 
  -7   2   3        0.57       -0.09      0.27 o 
  -6   2   3      133.65      141.81      2.45 o 
  -5   2   3        6.32        5.97      0.56 o 
  -4   2   3      266.76      255.91      3.26 o 
  -3   2   3      619.65      653.05     12.02 o 
  -2   2   3      339.96      362.71      4.01 o 
  -1   2   3      143.49      144.04      2.68 o 
   0   2   3     1614.55     1773.02     13.30 o 
   1   2   3      391.85      420.97      6.60 o 
   2   2   3       10.83       11.65      0.60 o 
   3   2   3      581.32      592.18      6.68 o 
   4   2   3        1.39        1.11      0.41 o 
   5   2   3       57.59       57.71      1.70 o 
   6   2   3        4.98        5.25      1.01 o 
   7   2   3        4.14        6.96      0.82 o 
  -9   3   3        1.64        1.25      0.68 o 
  -8   3   3       17.41       17.44      1.68 o 
  -7   3   3      246.74      234.77      3.62 o 
  -6   3   3      529.45      533.13      6.24 o 
  -5   3   3        0.10        0.06      0.22 o 
  -4   3   3     1055.51     1066.86     10.58 o 
  -3   3   3      103.08      123.29      1.96 o 
  -2   3   3      313.61      349.43      4.04 o 
  -1   3   3      694.90      779.14      8.34 o 
   0   3   3      719.21      810.49      7.93 o 
   1   3   3      240.30      252.84      2.54 o 
   2   3   3        0.51        0.35      0.25 o 
   3   3   3        0.49       -0.13      0.24 o 
   4   3   3       12.30       10.65      0.77 o 
   5   3   3       22.78       22.83      1.47 o 
   6   3   3        0.06       -0.01      0.43 o 
  -9   4   3        3.10        2.49      0.59 o 
  -8   4   3        1.58        1.26      1.00 o 
  -7   4   3      173.34      170.48      2.98 o 
  -6   4   3        9.05        7.78      0.63 o 
  -5   4   3      152.64      148.09      2.50 o 
  -4   4   3       28.24       25.10      0.91 o 
  -3   4   3      204.72      225.19      2.77 o 
  -2   4   3       83.30       84.45      1.35 o 
  -1   4   3      830.34      881.24      8.64 o 
   0   4   3       23.28       24.94      0.75 o 
   1   4   3      184.97      180.79      2.93 o 
   2   4   3        0.41        0.59      0.28 o 
   3   4   3       47.66       46.13      1.45 o 
   4   4   3       31.36       28.90      1.23 o 
   5   4   3        3.15        2.15      0.55 o 
   6   4   3        9.52       10.12      0.96 o 
  -9   5   3        3.26        2.07      0.56 o 
  -8   5   3       49.21       46.82      1.60 o 
  -7   5   3        8.97        7.87      0.83 o 
  -6   5   3       53.95       50.77      2.50 o 
  -5   5   3      112.50      109.86      2.16 o 
  -4   5   3        5.76        6.90      0.56 o 
  -3   5   3        1.82        1.22      0.32 o 
  -2   5   3      303.77      305.20      3.61 o 
  -1   5   3       52.63       54.60      2.43 o 
   0   5   3        0.81        1.02      0.29 o 
   1   5   3        0.37        0.40      0.26 o 
   2   5   3       48.00       43.72      2.46 o 
   3   5   3      101.46       97.80      2.25 o 
   4   5   3        4.27        5.69      1.33 o 
   5   5   3        0.55        0.75      0.44 o 
  -9   6   3        1.45        0.59      0.94 o 
  -8   6   3       12.03       13.56      0.94 o 
  -7   6   3       27.67       29.05      1.24 o 
  -6   6   3        9.07       10.16      0.76 o 
  -5   6   3       47.21       47.35      1.41 o 
  -4   6   3       28.79       28.26      1.04 o 
  -3   6   3        2.48        2.29      0.41 o 
  -2   6   3       13.42       10.34      0.91 o 
  -1   6   3       59.74       58.79      1.34 o 
   0   6   3        8.81        8.96      0.83 o 
   1   6   3        1.90        1.39      0.58 o 
   2   6   3       18.11       18.66      0.97 o 
   3   6   3       49.20       46.55      1.60 o 
   4   6   3        2.95        2.80      0.67 o 
  -8   7   3        4.95        4.14      0.66 o 
  -7   7   3      101.82      102.73      2.44 o 
  -6   7   3       62.15       60.31      1.75 o 
  -5   7   3       28.29       27.19      1.14 o 
  -4   7   3        0.56        0.54      0.31 o 
  -3   7   3       21.61       20.78      0.95 o 
  -2   7   3        3.14        4.55      0.73 o 
  -1   7   3      136.76      136.05      3.40 o 
   0   7   3       98.40       98.59      2.80 o 
   1   7   3        5.32        6.39      0.87 o 
   2   7   3       62.45       64.24      1.88 o 
   3   7   3        1.57        1.14      0.49 o 
  -8   8   3        9.51        6.63      0.79 o 
  -7   8   3        8.92        9.86      0.85 o 
  -6   8   3       20.57       21.38      1.11 o 
  -5   8   3       10.40       11.16      0.84 o 
  -4   8   3       16.60       16.65      0.93 o 
  -3   8   3       27.40       26.20      1.13 o 
  -2   8   3       66.28       65.44      2.46 o 
   0   8   3       33.89       37.73      1.79 o 
   1   8   3        0.50        0.67      0.53 o 
   2   8   3        1.04        1.51      0.77 o 
  -7   9   3        0.08       -0.30      0.35 o 
  -6   9   3        5.02        5.96      0.74 o 
  -5   9   3       17.68       18.19      1.08 o 
  -4   9   3       84.95       92.10      3.04 o 
  -3   9   3        2.50        3.27      0.57 o 
   1   9   3        4.05        3.63      0.83 o 
  -5  10   3        5.93        5.81      0.77 o 
  -4  10   3       47.34       50.60      1.76 o 
  -3  10   3       17.60       17.39      1.47 o 
   0 -12   4        2.50        1.14      0.64 o 
   1 -12   4       17.26       17.14      1.11 o 
   2 -12   4        2.74        4.05      0.65 o 
   3 -12   4        4.17        4.93      0.73 o 
   4 -12   4        5.67        5.73      1.20 o 
  -2 -11   4        5.37        5.29      1.05 o 
  -1 -11   4        4.73        6.53      1.06 o 
   0 -11   4        0.25        0.02      0.35 o 
   1 -11   4        1.13        1.18      0.41 o 
   2 -11   4       20.20       17.66      1.23 o 
   3 -11   4       13.85       16.57      1.94 o 
   4 -11   4        0.18       -0.19      0.36 o 
   5 -11   4        0.04        0.57      0.67 o 
  -4 -10   4        1.74        2.73      0.89 o 
  -3 -10   4        0.06        0.14      0.50 o 
  -2 -10   4        0.45        0.57      0.50 o 
  -1 -10   4       84.72       72.98      2.83 o 
   0 -10   4        2.26        0.87      0.37 o 
   1 -10   4       41.19       30.26      1.24 o 
   2 -10   4        0.07       -0.10      0.29 o 
   3 -10   4       28.69       28.96      1.28 o 
   4 -10   4       47.75       54.78      1.83 o 
   5 -10   4       74.99       78.60      2.97 o 
   6 -10   4       14.31       15.33      1.64 o 
  -5  -9   4        0.02        0.08      0.52 o 
  -4  -9   4        6.30        9.64      1.21 o 
  -3  -9   4        0.06        0.05      0.39 o 
  -2  -9   4       59.88       48.58      2.23 o 
  -1  -9   4        2.68        1.85      0.40 o 
   0  -9   4        1.49        3.08      0.46 o 
   1  -9   4        0.37       -0.07      0.25 o 
   2  -9   4       50.03       46.63      1.50 o 
   3  -9   4        1.77        1.45      0.42 o 
   4  -9   4      225.90      234.69      3.87 o 
   5  -9   4        5.68        6.31      0.69 o 
   6  -9   4        0.38        0.25      0.35 o 
   7  -9   4        1.66        1.49      0.71 o 
  -6  -8   4        0.08        0.04      0.34 o 
  -5  -8   4        1.94        2.81      0.55 o 
  -4  -8   4        0.38        0.25      0.74 o 
  -3  -8   4       35.19       35.55      1.26 o 
  -2  -8   4        7.18        6.16      0.55 o 
  -1  -8   4        0.39       -0.17      0.26 o 
   0  -8   4       95.66       90.16      1.94 o 
   1  -8   4       40.27       42.04      1.38 o 
   2  -8   4        7.59        8.60      0.67 o 
   3  -8   4        8.75        9.55      0.72 o 
   4  -8   4       26.90       25.56      1.09 o 
   5  -8   4       11.20        9.98      0.77 o 
   6  -8   4       35.52       36.63      1.82 o 
   7  -8   4        1.91        1.93      0.50 o 
  -6  -7   4        0.66       -0.29      0.33 o 
  -5  -7   4        0.58        0.63      0.35 o 
  -4  -7   4        0.62        0.85      0.43 o 
  -3  -7   4       25.20       21.84      1.15 o 
  -2  -7   4        6.92        6.16      0.74 o 
  -1  -7   4       35.66       36.86      1.12 o 
   0  -7   4        8.42       12.08      1.42 o 
   1  -7   4       21.77       25.39      1.35 o 
   2  -7   4      170.06      173.72      2.86 o 
   3  -7   4       87.29       93.96      2.06 o 
   4  -7   4        0.30        0.50      0.31 o 
   5  -7   4        3.91        2.76      0.59 o 
   6  -7   4       12.33       10.73      0.79 o 
   7  -7   4       12.22       13.31      0.92 o 
  -7  -6   4        0.62        0.52      0.58 o 
  -6  -6   4       27.61       27.07      1.20 o 
  -5  -6   4        5.86        6.78      1.33 o 
  -4  -6   4       75.79       78.60      1.83 o 
  -3  -6   4        0.85        0.65      0.23 o 
  -2  -6   4        7.74        6.91      0.39 o 
  -1  -6   4      325.43      330.39      3.20 o 
   0  -6   4       81.72       81.65      1.65 o 
   1  -6   4        0.50        0.38      0.25 o 
   2  -6   4      326.98      333.81      4.28 o 
   3  -6   4       75.02       70.62      1.63 o 
   4  -6   4        6.65        8.86      0.65 o 
   5  -6   4        2.10        1.92      0.40 o 
   6  -6   4        3.19        3.26      0.50 o 
   7  -6   4        0.23        0.10      0.47 o 
   8  -6   4        5.27        4.77      0.93 o 
  -8  -5   4       11.06        8.44      0.86 o 
  -7  -5   4       11.84       10.54      0.84 o 
  -6  -5   4       43.54       43.96      1.44 o 
  -5  -5   4      130.28      128.42      2.44 o 
  -4  -5   4       49.16       50.97      1.02 o 
  -3  -5   4       84.99       91.62      1.63 o 
  -2  -5   4        6.51       10.41      0.88 o 
  -1  -5   4       10.00        9.95      0.39 o 
   0  -5   4       92.43       89.90      1.66 o 
   1  -5   4      147.14      131.26      2.13 o 
   2  -5   4       98.28      111.08      2.45 o 
   3  -5   4      246.99      262.98      3.57 o 
   4  -5   4      200.69      189.58      2.94 o 
   5  -5   4        2.46        2.54      0.64 o 
   6  -5   4       42.58       42.76      1.37 o 
   7  -5   4        0.01       -0.16      0.43 o 
   8  -5   4       18.00       17.15      1.48 o 
  -8  -4   4       14.49       14.11      0.99 o 
  -7  -4   4        1.41        1.75      1.11 o 
  -6  -4   4        8.59        7.73      0.63 o 
  -5  -4   4        0.49       -0.07      0.22 o 
  -4  -4   4       57.31       52.83      1.00 o 
  -3  -4   4      201.68      215.06      2.30 o 
  -2  -4   4        2.40        2.57      0.23 o 
  -1  -4   4      315.84      331.21      4.77 o 
   0  -4   4       86.88       76.62      1.41 o 
   1  -4   4       15.50       13.89      0.59 o 
   2  -4   4      166.33      167.29      1.76 o 
   3  -4   4       57.20       47.61      0.88 o 
   4  -4   4       22.44       25.23      0.77 o 
   5  -4   4       46.43       48.47      1.06 o 
   6  -4   4       18.52       20.07      1.37 o 
   7  -4   4        1.62        1.40      0.64 o 
   8  -4   4        0.11        0.93      0.65 o 
  -8  -3   4        9.35       11.29      0.85 o 
  -7  -3   4       39.72       36.81      1.29 o 
  -6  -3   4      199.74      190.67      3.02 o 
  -5  -3   4       13.91       17.54      0.92 o 
  -4  -3   4      398.48      393.85      3.67 o 
  -3  -3   4       50.49       48.00      0.89 o 
  -2  -3   4      165.49      151.91      1.66 o 
  -1  -3   4      516.14      489.13      5.67 o 
   0  -3   4        7.31        7.14      0.41 o 
   1  -3   4       28.06       31.66      0.96 o 
   2  -3   4      199.30      213.41      2.16 o 
   3  -3   4      158.67      148.33      1.77 o 
   4  -3   4       66.82       69.38      1.20 o 
   5  -3   4        0.69        0.22      0.32 o 
   6  -3   4       51.75       55.42      1.57 o 
   7  -3   4        5.49        5.02      0.97 o 
   8  -3   4        6.84        6.04      1.08 o 
  -9  -2   4        5.59        5.34      1.13 o 
  -8  -2   4        0.78        0.30      0.52 o 
  -7  -2   4       17.42       18.27      0.89 o 
  -6  -2   4        5.27        5.00      0.59 o 
  -5  -2   4        2.74        2.32      0.27 o 
  -4  -2   4        7.46        7.34      0.50 o 
  -3  -2   4     2025.39     2070.87     20.52 o 
  -2  -2   4     1635.71     1607.37     16.25 o 
  -1  -2   4      131.11      124.55      1.33 o 
   0  -2   4        0.02        0.25      0.09 o 
   1  -2   4      187.18      193.89      2.62 o 
   2  -2   4      116.23      121.84      1.56 o 
   3  -2   4       39.18       41.03      0.83 o 
   4  -2   4       62.59       55.08      1.05 o 
   5  -2   4        1.84        2.21      0.63 o 
   6  -2   4        9.70       12.63      1.29 o 
   7  -2   4       30.39       31.18      1.32 o 
  -9  -1   4        6.76        5.67      1.06 o 
  -8  -1   4        2.45        1.43      0.61 o 
  -7  -1   4        0.15       -0.16      0.35 o 
  -6  -1   4       13.53       15.16      0.62 o 
  -5  -1   4       44.50       46.07      0.89 o 
  -4  -1   4        3.66        2.17      0.26 o 
  -3  -1   4       47.26       51.98      1.42 o 
  -2  -1   4      531.12      499.62      4.63 o 
  -1  -1   4        0.78        1.41      0.14 o 
   0  -1   4        8.57       13.90      0.59 o 
   1  -1   4      538.54      537.32      4.47 o 
   2  -1   4     1100.12     1141.76     11.25 o 
   3  -1   4       45.92       45.76      0.88 o 
   4  -1   4      108.48       95.51      1.91 o 
   5  -1   4        7.21        8.54      0.65 o 
   6  -1   4        3.86        3.26      0.75 o 
   7  -1   4        0.29        0.52      0.43 o 
  -9   0   4        3.33        0.55      0.63 o 
  -8   0   4       12.02        9.88      1.16 o 
  -7   0   4        8.34        7.49      0.61 o 
  -6   0   4        8.58        8.81      0.60 o 
  -5   0   4      119.09      122.29      1.55 o 
  -4   0   4       53.55       59.04      0.90 o 
  -3   0   4      204.83      195.30      1.92 o 
  -2   0   4      239.92      236.56      2.88 o 
  -1   0   4        6.67        7.99      0.29 o 
   0   0   4       38.76       42.24      1.15 o 
   1   0   4        3.58        1.84      1.00 o 
   2   0   4      110.29      113.91      1.44 o 
   3   0   4        1.74        2.66      0.39 o 
   4   0   4       40.67       38.05      1.21 o 
   5   0   4       28.48       29.19      1.16 o 
   6   0   4        2.39        3.85      0.59 o 
   7   0   4        1.91        1.56      1.30 o 
  -9   1   4        7.54        5.74      1.08 o 
  -8   1   4        9.48        6.99      1.00 o 
  -7   1   4        0.61        0.41      0.29 o 
  -6   1   4       34.69       34.14      1.39 o 
  -5   1   4       14.99       18.32      0.78 o 
  -4   1   4        4.22        4.35      0.43 o 
  -3   1   4      206.71      190.59      2.56 o 
  -2   1   4      572.72      572.86     10.78 o 
  -1   1   4       88.96       91.52      1.34 o 
   0   1   4      240.52      239.33      3.06 o 
   1   1   4      750.06      786.88      6.39 o 
   2   1   4       24.93       29.60      0.66 o 
   3   1   4        7.36        8.24      0.60 o 
   4   1   4        0.33        0.37      0.27 o 
   5   1   4        0.02        0.36      0.73 o 
   6   1   4        5.22        4.09      0.63 o 
   7   1   4        5.43        6.62      0.87 o 
  -9   2   4        4.66        4.88      0.98 o 
  -8   2   4       29.25       31.87      1.27 o 
  -7   2   4        8.85        7.60      0.65 o 
  -6   2   4       84.83       84.51      1.84 o 
  -5   2   4      179.07      175.58      2.70 o 
  -4   2   4       23.82       24.01      0.83 o 
  -3   2   4        0.60        0.16      0.20 o 
  -2   2   4     1100.13     1126.65      8.71 o 
  -1   2   4      184.53      184.71      2.29 o 
   0   2   4       58.26       55.27      1.08 o 
   1   2   4       99.73      117.36      1.83 o 
   2   2   4        3.00        2.42      0.59 o 
   3   2   4        0.41        0.92      0.33 o 
   4   2   4        2.20        1.94      0.43 o 
   5   2   4       38.16       34.81      1.37 o 
   6   2   4        1.96        3.30      0.61 o 
  -9   3   4       13.18       12.17      0.97 o 
  -8   3   4       12.61        9.82      1.98 o 
  -7   3   4        0.74        1.26      0.39 o 
  -6   3   4      281.23      284.78     10.70 o 
  -5   3   4       44.06       41.98      1.22 o 
  -4   3   4       48.83       49.71      1.83 o 
  -3   3   4        1.74        1.85      0.32 o 
  -2   3   4       52.02       54.59      0.86 o 
  -1   3   4       18.85       24.49      0.70 o 
   0   3   4      320.18      326.59      3.77 o 
   1   3   4       96.89       93.16      1.81 o 
   2   3   4      164.66      169.82      3.66 o 
   3   3   4       29.28       29.13      2.25 o 
   4   3   4       32.46       29.50      1.24 o 
   5   3   4       15.57       18.07      1.58 o 
   6   3   4        0.00        0.02      0.39 o 
  -9   4   4        4.91        2.13      0.62 o 
  -8   4   4       35.72       35.02      1.37 o 
  -7   4   4       34.39       32.74      1.27 o 
  -6   4   4       42.68       42.42      1.52 o 
  -5   4   4        1.36        2.50      0.41 o 
  -4   4   4      353.39      354.95      4.50 o 
  -3   4   4        5.26        6.22      0.51 o 
  -2   4   4       53.23       50.13      1.28 o 
  -1   4   4        1.59        3.23      0.33 o 
   0   4   4       34.01       28.84      0.95 o 
   1   4   4       84.73       89.07      1.87 o 
   2   4   4       23.65       25.80      1.38 o 
   3   4   4        0.99        0.20      0.35 o 
   4   4   4       45.30       40.70      1.51 o 
   5   4   4        4.67        3.76      1.13 o 
  -9   5   4        0.38        0.58      0.46 o 
  -8   5   4       24.44       25.67      1.21 o 
  -7   5   4       16.15       15.30      0.91 o 
  -6   5   4       13.30       13.04      0.83 o 
  -5   5   4        1.44        0.76      0.33 o 
  -4   5   4        7.40        8.71      0.62 o 
  -3   5   4        1.56        1.58      0.58 o 
  -2   5   4       30.78       28.93      1.42 o 
  -1   5   4      121.92      117.41      1.96 o 
   0   5   4       33.57       30.35      1.36 o 
   1   5   4        4.77        6.37      1.73 o 
   2   5   4       96.75       86.06      2.06 o 
   3   5   4        0.03        0.34      0.37 o 
   4   5   4       12.25       12.29      1.25 o 
  -9   6   4        3.16        2.70      0.64 o 
  -8   6   4       29.48       29.55      1.36 o 
  -7   6   4       12.22       14.13      0.94 o 
  -6   6   4       20.19       18.08      1.06 o 
  -5   6   4       11.73       11.26      1.13 o 
  -4   6   4       34.71       29.95      1.13 o 
  -3   6   4       32.46       29.74      1.11 o 
  -2   6   4        5.69        7.40      0.85 o 
  -1   6   4        1.14        1.32      0.48 o 
   0   6   4        3.31        3.13      0.64 o 
   1   6   4       39.02       31.39      1.62 o 
   2   6   4       33.17       32.10      1.69 o 
   3   6   4       17.34       18.16      1.12 o 
   4   6   4       42.08       46.51      1.81 o 
  -8   7   4        1.54        1.55      0.95 o 
  -7   7   4       12.00        9.57      0.91 o 
  -6   7   4        0.03        0.36      0.58 o 
  -5   7   4       21.98       19.03      1.00 o 
  -4   7   4        0.72        0.04      0.32 o 
  -3   7   4        8.52        8.27      0.69 o 
  -2   7   4       42.89       46.17      2.03 o 
   0   7   4       10.47        9.32      0.94 o 
   1   7   4        0.89        1.40      0.61 o 
   2   7   4        0.19        0.21      0.38 o 
   3   7   4        0.01        0.28      0.42 o 
  -7   8   4        0.00        0.17      0.42 o 
  -6   8   4        5.13        6.03      1.09 o 
  -5   8   4        0.00       -0.24      0.59 o 
  -4   8   4       36.65       34.46      1.37 o 
  -3   8   4       13.47       16.27      0.95 o 
  -6   9   4        0.89        1.39      0.61 o 
  -5   9   4        0.29       -0.34      0.35 o 
  -4   9   4       88.84       88.51      2.32 o 
  -3   9   4        1.91        1.52      0.47 o 
   0 -12   5        7.49        6.76      1.17 o 
   1 -12   5        3.20        2.75      0.58 o 
   2 -12   5        1.71        2.68      0.58 o 
   3 -12   5        5.82        8.20      1.26 o 
  -2 -11   5        5.80        5.99      1.06 o 
  -1 -11   5        0.64        0.63      0.58 o 
   0 -11   5        2.41        3.28      0.56 o 
   1 -11   5       18.49       17.45      1.74 o 
   2 -11   5       19.74       20.38      1.10 o 
   3 -11   5        0.66        0.59      0.40 o 
   4 -11   5        0.76       -0.05      0.36 o 
   5 -11   5       12.27        8.68      0.91 o 
  -4 -10   5        0.88        1.57      0.72 o 
  -3 -10   5        0.06        0.31      0.53 o 
  -2 -10   5        0.03       -0.12      0.42 o 
  -1 -10   5       30.97       23.31      1.09 o 
   0 -10   5       31.10       28.10      1.20 o 
   1 -10   5       10.98        7.27      0.95 o 
   2 -10   5       10.01        9.20      0.79 o 
   3 -10   5       61.06       56.70      1.79 o 
   4 -10   5       11.14       11.13      0.92 o 
   5 -10   5      149.43      152.31      5.20 o 
   6 -10   5        4.88        5.20      0.87 o 
  -5  -9   5       19.39       20.96      1.72 o 
  -4  -9   5        5.50        7.09      1.08 o 
  -3  -9   5       22.48       18.53      1.49 o 
  -2  -9   5       19.92       21.08      0.98 o 
  -1  -9   5        1.72        3.30      0.68 o 
   0  -9   5        0.01        0.31      0.27 o 
   1  -9   5        3.67        3.39      0.50 o 
   2  -9   5       83.54       82.77      2.03 o 
   3  -9   5      106.19      105.58      2.41 o 
   4  -9   5       50.47       48.18      1.90 o 
   5  -9   5       18.10       20.77      1.13 o 
   6  -9   5        0.34       -0.15      0.60 o 
  -6  -8   5        2.15        1.60      0.50 o 
  -5  -8   5       14.37       11.93      1.30 o 
  -4  -8   5        1.16        2.23      0.70 o 
  -3  -8   5       62.95       59.62      2.43 o 
  -2  -8   5        0.69        1.13      0.47 o 
  -1  -8   5        0.01       -0.23      0.21 o 
   0  -8   5       19.26       15.40      0.91 o 
   1  -8   5       15.06       15.07      0.81 o 
   2  -8   5       96.62       91.00      2.47 o 
   3  -8   5      263.19      261.19      3.98 o 
   4  -8   5        6.75        4.96      0.97 o 
   5  -8   5        0.29        0.47      0.66 o 
   6  -8   5        0.44        0.06      0.46 o 
   7  -8   5        0.09        0.41      0.53 o 
  -7  -7   5        0.69        0.42      0.41 o 
  -6  -7   5        9.04        9.99      0.84 o 
  -5  -7   5       10.68       10.29      0.79 o 
  -4  -7   5       12.95       14.32      0.83 o 
  -3  -7   5        4.89        3.26      0.35 o 
  -2  -7   5        5.20        6.09      0.53 o 
  -1  -7   5        5.15        6.46      0.54 o 
   0  -7   5       63.48       59.46      1.51 o 
   1  -7   5       21.07       20.91      0.92 o 
   2  -7   5        2.79        2.20      0.80 o 
   3  -7   5       52.31       50.79      1.47 o 
   4  -7   5        7.87        8.34      0.69 o 
   5  -7   5        7.57        6.51      0.65 o 
   6  -7   5       22.07       22.97      1.34 o 
   7  -7   5        0.64        0.78      0.55 o 
  -7  -6   5      104.97      101.77      2.53 o 
  -6  -6   5       57.25       57.00      1.71 o 
  -5  -6   5        6.27        7.41      0.64 o 
  -4  -6   5       19.37       20.60      1.25 o 
  -3  -6   5       73.06       68.27      1.23 o 
  -2  -6   5        9.83       10.35      0.47 o 
  -1  -6   5      401.67      391.09      5.11 o 
   0  -6   5       64.20       67.55      2.24 o 
   1  -6   5       21.39       21.25      0.87 o 
   2  -6   5       37.81       36.18      2.27 o 
   3  -6   5       13.93       14.52      0.92 o 
   4  -6   5       67.83       67.22      1.70 o 
   5  -6   5        4.69        4.36      1.22 o 
   6  -6   5      116.45      110.40      3.31 o 
   7  -6   5       12.27       11.50      1.25 o 
  -8  -5   5       43.08       44.93      1.65 o 
  -7  -5   5       21.62       21.60      1.09 o 
  -6  -5   5       46.81       46.38      1.46 o 
  -5  -5   5      135.42      135.73      2.47 o 
  -4  -5   5       95.30       99.55      1.53 o 
  -3  -5   5      558.66      586.81      5.18 o 
  -2  -5   5       19.64       23.75      0.64 o 
  -1  -5   5      100.70       94.48      1.24 o 
   0  -5   5      197.58      206.38      2.93 o 
   1  -5   5        0.72        0.83      0.26 o 
   2  -5   5        6.72        8.49      0.56 o 
   3  -5   5        5.25        7.01      0.74 o 
   4  -5   5       71.55       66.04      1.62 o 
   5  -5   5       97.03       97.04      2.10 o 
   6  -5   5        0.33        0.18      0.46 o 
   7  -5   5       29.87       28.40      1.83 o 
  -8  -4   5       28.32       26.27      1.22 o 
  -7  -4   5       36.31       37.16      1.33 o 
  -6  -4   5        0.36        0.87      0.98 o 
  -5  -4   5       13.09       14.87      0.72 o 
  -4  -4   5      163.43      161.12      2.00 o 
  -3  -4   5       24.12       23.52      1.10 o 
  -2  -4   5       46.44       49.55      0.88 o 
  -1  -4   5       14.58       13.37      0.40 o 
   0  -4   5      262.59      248.13      3.21 o 
   1  -4   5      648.90      668.47      7.08 o 
   2  -4   5       61.18       60.16      0.93 o 
   3  -4   5       13.40       13.89      0.69 o 
   4  -4   5       87.14       86.17      1.84 o 
   5  -4   5      182.84      188.76      3.06 o 
   6  -4   5       28.05       29.37      1.73 o 
   7  -4   5       38.61       36.16      2.07 o 
  -9  -3   5       11.61       13.07      1.52 o 
  -8  -3   5        0.19        0.02      0.46 o 
  -7  -3   5       45.75       45.33      1.41 o 
  -6  -3   5       14.20       11.24      0.69 o 
  -5  -3   5      347.13      364.89      3.61 o 
  -4  -3   5        4.59        4.56      0.33 o 
  -3  -3   5       20.09       22.74      0.60 o 
  -2  -3   5        2.10        0.68      0.18 o 
  -1  -3   5        0.66        0.52      0.30 o 
   0  -3   5      534.21      540.85      7.62 o 
   1  -3   5      108.40      115.84      1.89 o 
   2  -3   5      152.07      151.80      1.77 o 
   3  -3   5        5.08        4.33      0.33 o 
   4  -3   5        6.90        7.93      0.46 o 
   5  -3   5       87.05       89.14      1.95 o 
   6  -3   5        0.32        0.61      0.54 o 
   7  -3   5       41.26       45.70      2.32 o 
  -9  -2   5        7.41        5.82      1.12 o 
  -8  -2   5       35.20       30.38      1.90 o 
  -7  -2   5        2.42        3.35      0.76 o 
  -6  -2   5       11.11       10.27      0.50 o 
  -5  -2   5       90.71       82.89      1.55 o 
  -4  -2   5        2.86        3.27      0.33 o 
  -3  -2   5       11.80        9.87      0.40 o 
  -2  -2   5      168.69      170.13      1.81 o 
  -1  -2   5     2350.62     2407.36     17.83 o 
   0  -2   5      415.88      390.06      4.34 o 
   1  -2   5      343.55      349.85      3.20 o 
   2  -2   5       15.38       17.28      0.54 o 
   3  -2   5      496.65      509.36      4.62 o 
   4  -2   5      250.07      255.95      3.61 o 
   5  -2   5      257.86      264.15      3.90 o 
   6  -2   5        0.76        1.01      0.44 o 
   7  -2   5       10.54        8.33      1.16 o 
  -9  -1   5        3.49        4.72      1.01 o 
  -8  -1   5       11.51       10.69      1.22 o 
  -7  -1   5        5.18        5.12      0.53 o 
  -6  -1   5      133.19      132.40      2.34 o 
  -5  -1   5       48.05       47.13      0.98 o 
  -4  -1   5       96.40       93.86      1.28 o 
  -3  -1   5       56.04       57.88      1.02 o 
  -2  -1   5       87.55       79.59      1.07 o 
  -1  -1   5      865.60      843.74      6.68 o 
   0  -1   5      436.19      428.70      5.67 o 
   1  -1   5       82.82       78.60      1.14 o 
   2  -1   5      204.05      220.46      2.37 o 
   3  -1   5        3.01        3.18      0.33 o 
   4  -1   5       75.54       78.24      2.15 o 
   5  -1   5      120.42      125.64      2.52 o 
   6  -1   5        0.38       -0.26      0.30 o 
   7  -1   5        4.97        4.70      0.70 o 
  -9   0   5        0.02       -0.02      0.52 o 
  -8   0   5        0.07       -0.14      0.45 o 
  -7   0   5        6.87        6.33      0.59 o 
  -6   0   5        9.61        8.37      0.61 o 
  -5   0   5      117.33      121.61      2.13 o 
  -4   0   5       65.45       61.39      1.44 o 
  -3   0   5      125.99      126.55      1.45 o 
  -2   0   5      148.83      159.23      1.92 o 
  -1   0   5      125.40      126.52      1.79 o 
   0   0   5       23.82       26.98      0.74 o 
   1   0   5       19.63       21.01      0.57 o 
   2   0   5       47.15       47.78      0.91 o 
   3   0   5        9.91        9.98      0.66 o 
   4   0   5       37.44       33.35      1.20 o 
   5   0   5       10.60       11.02      0.80 o 
   6   0   5        2.11        2.02      0.89 o 
  -9   1   5        0.36        0.95      0.63 o 
  -8   1   5        8.56        8.82      0.74 o 
  -7   1   5        1.49        0.59      0.34 o 
  -6   1   5       86.11       90.23      2.74 o 
  -5   1   5       20.90       21.23      0.86 o 
  -4   1   5      329.15      334.46      4.12 o 
  -3   1   5      380.64      408.56      4.69 o 
  -2   1   5        6.86        5.32      0.27 o 
  -1   1   5       36.27       42.65      0.92 o 
   0   1   5        3.35        3.88      0.32 o 
   1   1   5       53.83       57.45      1.00 o 
   2   1   5       31.75       29.49      1.24 o 
   3   1   5      107.10      106.57      2.15 o 
   4   1   5        0.85        0.62      0.34 o 
   5   1   5        0.48        0.74      0.40 o 
   6   1   5        0.94        1.00      0.47 o 
  -9   2   5        1.98        0.88      0.47 o 
  -8   2   5       46.67       44.16      1.53 o 
  -7   2   5        7.32        6.29      0.62 o 
  -6   2   5       82.86       80.49      2.92 o 
  -5   2   5       21.10       23.74      0.92 o 
  -4   2   5       45.55       43.69      1.18 o 
  -3   2   5      351.98      344.30      4.19 o 
  -2   2   5        0.35        1.16      0.21 o 
  -1   2   5       11.11        8.93      0.45 o 
   0   2   5        0.50        1.07      0.24 o 
   1   2   5      309.81      317.39      3.18 o 
   2   2   5       11.89        9.05      0.64 o 
   3   2   5       47.37       46.78      1.45 o 
   4   2   5       55.42       50.31      3.27 o 
   5   2   5       16.91       13.55      0.96 o 
   6   2   5        5.92        7.82      0.87 o 
  -9   3   5       92.82       90.81      2.84 o 
  -8   3   5      101.30       99.58      2.38 o 
  -7   3   5      126.74      126.55      2.57 o 
  -6   3   5       36.51       32.70      2.07 o 
  -5   3   5      107.50      108.70      2.14 o 
  -4   3   5       21.78       22.14      0.89 o 
  -3   3   5      146.08      149.47      3.01 o 
  -2   3   5      428.08      446.77      4.02 o 
  -1   3   5        7.74        9.87      0.53 o 
   0   3   5      113.39      131.00      3.14 o 
   1   3   5       15.19       16.09      1.18 o 
   2   3   5      126.84      133.70      2.54 o 
   3   3   5       33.30       27.71      1.17 o 
   4   3   5       19.88       20.60      1.11 o 
   5   3   5        0.75        1.38      0.51 o 
  -9   4   5       31.97       31.07      1.42 o 
  -8   4   5       23.15       23.49      1.38 o 
  -7   4   5       24.28       25.87      1.15 o 
  -6   4   5       12.92       13.16      1.38 o 
  -5   4   5       29.61       28.84      1.09 o 
  -4   4   5        0.02        0.65      0.28 o 
  -3   4   5       55.96       58.98      1.56 o 
  -2   4   5      172.08      175.12      3.85 o 
  -1   4   5        2.34        2.36      0.51 o 
   0   4   5        2.98        2.86      0.55 o 
   1   4   5       56.09       52.62      1.47 o 
   2   4   5       22.08       16.86      0.93 o 
   3   4   5        0.27       -0.26      0.34 o 
   4   4   5        0.28        0.27      0.38 o 
  -9   5   5       30.38       33.56      1.51 o 
  -8   5   5       13.27       18.28      1.14 o 
  -7   5   5        8.16        8.20      0.75 o 
  -6   5   5       87.03       83.71      2.06 o 
  -5   5   5       22.23       23.59      1.07 o 
  -4   5   5       15.10       16.28      0.85 o 
  -3   5   5       48.06       47.16      1.39 o 
  -2   5   5        0.41        0.67      0.40 o 
  -1   5   5       17.61       16.15      1.08 o 
   0   5   5        9.62        8.66      0.87 o 
   1   5   5       62.82       50.86      2.04 o 
   2   5   5        3.19        4.38      0.93 o 
   3   5   5        2.53        2.57      0.56 o 
   4   5   5        0.50        0.05      0.42 o 
  -8   6   5        2.84        3.64      0.64 o 
  -7   6   5        5.01        5.40      0.69 o 
  -6   6   5        4.81        5.50      1.30 o 
  -5   6   5        9.68        6.64      0.67 o 
  -4   6   5      245.28      241.85      3.83 o 
  -3   6   5        0.58        0.51      0.35 o 
  -2   6   5       10.73        9.17      0.97 o 
   1   6   5       22.35       20.99      1.42 o 
   2   6   5       12.11       15.78      1.01 o 
   3   6   5        0.12        0.36      0.46 o 
  -8   7   5        6.76        7.52      0.86 o 
  -7   7   5        1.23        0.41      0.40 o 
  -6   7   5        3.18        1.28      0.51 o 
  -5   7   5        3.53        1.70      0.47 o 
  -4   7   5        0.49        0.81      0.41 o 
  -3   7   5       86.85       76.05      1.98 o 
   2   7   5        0.10        0.46      0.58 o 
  -7   8   5        0.19        0.26      0.43 o 
  -6   8   5        0.53        0.37      0.44 o 
  -5   8   5        4.68        4.76      0.69 o 
  -4   8   5       42.19       45.42      2.25 o 
  -3   8   5        1.13        1.40      0.48 o 
  -5   9   5        0.01       -0.05      0.41 o 
  -4   9   5        2.38        1.94      0.56 o 
  -3   9   5       12.58       14.28      1.45 o 
   0 -12   6        2.53        2.22      0.57 o 
   1 -12   6        0.78        1.28      0.48 o 
   2 -12   6        0.09        0.12      0.47 o 
   3 -12   6        0.23        0.79      0.44 o 
  -3 -11   6        4.75        4.18      1.02 o 
  -2 -11   6        0.09       -0.46      0.48 o 
  -1 -11   6        5.16        4.60      0.63 o 
   0 -11   6        2.53        2.61      0.69 o 
   1 -11   6        2.40        0.55      0.47 o 
   2 -11   6        6.71        7.64      0.98 o 
   3 -11   6       27.26       24.53      1.27 o 
   4 -11   6        5.35        4.02      0.70 o 
  -4 -10   6        0.18        0.05      0.52 o 
  -3 -10   6       13.76       12.25      1.35 o 
  -2 -10   6        0.06       -0.28      0.38 o 
  -1 -10   6        2.18        1.61      0.42 o 
   0 -10   6        3.82        2.52      0.50 o 
   1 -10   6        1.77        1.70      0.46 o 
   2 -10   6       10.56       12.66      0.91 o 
   3 -10   6        8.36        7.73      0.79 o 
   4 -10   6       12.92       13.74      1.01 o 
   5 -10   6        4.06        3.87      0.68 o 
  -5  -9   6        3.47        5.17      1.04 o 
  -4  -9   6        0.04       -0.51      0.39 o 
  -3  -9   6       50.97       43.73      2.20 o 
  -2  -9   6        0.07        0.43      0.32 o 
  -1  -9   6        0.06        0.06      0.29 o 
   0  -9   6       14.76       14.27      2.62 o 
   1  -9   6       13.50       17.43      2.21 o 
   2  -9   6       40.25       38.71      1.40 o 
   3  -9   6       76.74       80.47      2.13 o 
   4  -9   6        8.93        6.41      0.71 o 
   5  -9   6        1.22        1.40      0.44 o 
   6  -9   6        0.99        0.37      0.42 o 
  -6  -8   6        0.01        0.82      0.59 o 
  -5  -8   6       16.82       15.76      1.48 o 
  -4  -8   6        0.00        0.00      0.47 o 
  -3  -8   6       12.87       11.64      0.76 o 
  -2  -8   6        9.46        8.54      0.67 o 
  -1  -8   6       36.60       35.45      1.23 o 
   0  -8   6      101.82      101.61      2.19 o 
   1  -8   6       38.76       40.66      2.40 o 
   2  -8   6        1.70        2.01      0.50 o 
   3  -8   6       62.51       68.27      4.72 o 
   4  -8   6       28.91       31.76      1.30 o 
   5  -8   6       14.79       16.03      1.01 o 
   6  -8   6        3.26        3.54      0.77 o 
  -7  -7   6       15.98       15.22      1.02 o 
  -6  -7   6       51.32       52.46      1.68 o 
  -5  -7   6      225.06      228.03      3.68 o 
  -4  -7   6      169.08      164.30      4.24 o 
  -3  -7   6       34.35       34.21      1.17 o 
  -2  -7   6      107.96       99.58      2.05 o 
  -1  -7   6       35.15       31.19      1.23 o 
   0  -7   6      466.53      431.02      6.66 o 
   1  -7   6      450.28      452.48      5.67 o 
   2  -7   6        8.55        8.55      0.82 o 
   3  -7   6       22.05       19.86      1.62 o 
   4  -7   6       38.70       40.06      1.39 o 
   5  -7   6       35.68       35.16      1.35 o 
   6  -7   6       17.98       15.96      1.01 o 
   7  -7   6        2.80        1.43      0.70 o 
  -7  -6   6       25.38       25.84      1.22 o 
  -6  -6   6       44.38       50.44      1.58 o 
  -5  -6   6       95.52       96.92      2.12 o 
  -4  -6   6       20.79       21.37      0.75 o 
  -3  -6   6      245.59      238.02      3.42 o 
  -2  -6   6       21.42       23.84      0.94 o 
  -1  -6   6      185.74      173.28      2.77 o 
   0  -6   6        9.91        7.91      0.60 o 
   1  -6   6        0.39        0.57      0.54 o 
   2  -6   6        0.02       -0.33      0.27 o 
   3  -6   6        2.31        3.29      0.48 o 
   4  -6   6        4.73        4.78      0.56 o 
   5  -6   6        6.78        8.29      0.72 o 
   6  -6   6        2.57        2.18      0.72 o 
   7  -6   6        0.85        0.74      0.61 o 
  -8  -5   6        6.55        7.97      1.21 o 
  -7  -5   6       15.38       14.76      0.91 o 
  -6  -5   6       10.56       10.36      0.93 o 
  -5  -5   6       14.33       11.52      0.56 o 
  -4  -5   6       72.74       68.39      1.55 o 
  -3  -5   6       10.46        9.55      0.46 o 
  -2  -5   6       29.37       31.58      0.74 o 
  -1  -5   6      770.73      733.78      7.82 o 
   0  -5   6       45.50       44.23      1.21 o 
   1  -5   6       77.71       66.45      1.54 o 
   2  -5   6       37.71       35.15      1.54 o 
   3  -5   6      150.70      151.99      2.65 o 
   4  -5   6        6.44        5.98      0.76 o 
   5  -5   6       22.70       21.27      1.02 o 
   6  -5   6        2.33        2.46      0.76 o 
   7  -5   6        1.57        2.80      0.83 o 
  -8  -4   6        0.12       -0.63      0.48 o 
  -7  -4   6        6.70        8.06      0.68 o 
  -6  -4   6       21.17       18.49      0.87 o 
  -5  -4   6        3.18        2.56      0.32 o 
  -4  -4   6      137.22      134.80      1.82 o 
  -3  -4   6        0.66        0.66      0.20 o 
  -2  -4   6       41.58       41.21      0.90 o 
  -1  -4   6      105.52       97.71      1.37 o 
   0  -4   6      234.64      226.68      3.14 o 
   1  -4   6       39.24       47.78      1.23 o 
   2  -4   6       30.92       27.52      0.97 o 
   3  -4   6       52.71       52.09      1.40 o 
   4  -4   6       12.76       12.92      0.79 o 
   5  -4   6       10.06        9.68      1.08 o 
   6  -4   6        0.00        0.03      0.46 o 
   7  -4   6       10.00       11.27      1.32 o 
  -9  -3   6        3.97        4.05      1.02 o 
  -8  -3   6        7.10        7.22      1.12 o 
  -7  -3   6        0.18        1.27      0.56 o 
  -6  -3   6       17.08       14.63      0.74 o 
  -5  -3   6        4.40        5.69      0.39 o 
  -4  -3   6        7.78        7.18      0.40 o 
  -3  -3   6      185.10      205.30      2.26 o 
  -2  -3   6       34.46       34.61      1.00 o 
  -1  -3   6        2.21        1.52      0.19 o 
   0  -3   6      400.23      430.90      3.81 o 
   1  -3   6       12.03       11.81      0.60 o 
   2  -3   6      111.40      126.65      1.66 o 
   3  -3   6       47.02       48.06      1.53 o 
   4  -3   6        2.29        2.07      0.65 o 
   5  -3   6        0.39        0.31      0.50 o 
   6  -3   6       84.69       86.87      3.21 o 
   7  -3   6        0.01        0.29      0.66 o 
  -9  -2   6        4.11        2.04      0.87 o 
  -8  -2   6       23.93       25.18      1.75 o 
  -7  -2   6        1.47        1.12      0.51 o 
  -6  -2   6       63.02       59.10      1.50 o 
  -5  -2   6        5.72        5.71      0.38 o 
  -4  -2   6       13.86       10.51      0.46 o 
  -3  -2   6        9.15       10.25      0.42 o 
  -2  -2   6      408.90      432.63      3.86 o 
  -1  -2   6      445.79      493.20      4.27 o 
   0  -2   6      129.41      142.22      2.21 o 
   1  -2   6       20.96       27.34      0.87 o 
   2  -2   6        4.30        2.65      0.29 o 
   3  -2   6       41.79       46.88      2.38 o 
   4  -2   6        0.05        0.62      0.45 o 
   6  -2   6       13.51       15.78      1.45 o 
  -9  -1   6        0.79        0.50      0.60 o 
  -8  -1   6        2.82        1.65      0.67 o 
  -7  -1   6       18.42       18.24      0.91 o 
  -6  -1   6       27.52       29.28      1.06 o 
  -5  -1   6       20.70       19.16      0.82 o 
  -4  -1   6      290.82      298.31      2.94 o 
  -3  -1   6      129.70      136.64      1.65 o 
  -2  -1   6        7.92        8.64      0.37 o 
  -1  -1   6      170.07      185.79      2.02 o 
   0  -1   6       24.41       25.33      0.79 o 
   1  -1   6       40.43       41.00      1.05 o 
   2  -1   6      185.05      176.05      2.13 o 
   3  -1   6      111.97      111.58      2.16 o 
   4  -1   6       17.45       16.58      1.42 o 
   5  -1   6       19.12       17.48      0.99 o 
   6  -1   6        0.64        0.59      0.42 o 
  -9   0   6        1.34        1.08      0.69 o 
  -8   0   6       25.62       24.99      1.13 o 
  -7   0   6       25.91       27.72      1.11 o 
  -6   0   6        0.26        0.23      0.28 o 
  -5   0   6       45.32       40.63      2.70 o 
  -4   0   6       78.98       78.41      1.62 o 
  -3   0   6      107.40      113.54      1.42 o 
  -2   0   6        4.58        9.33      0.59 o 
  -1   0   6        0.35        0.28      0.16 o 
   0   0   6        0.62        1.63      0.68 o 
   1   0   6       51.99       51.48      1.24 o 
   2   0   6      121.12      117.84      2.16 o 
   3   0   6      180.40      173.64      2.93 o 
   4   0   6       17.53       19.32      0.98 o 
   5   0   6        3.10        3.59      0.60 o 
   6   0   6        4.29        3.83      0.66 o 
  -9   1   6        9.47       10.71      1.32 o 
  -8   1   6       16.09       16.56      1.02 o 
  -7   1   6       38.85       38.48      1.34 o 
  -6   1   6       54.57       50.16      2.99 o 
  -5   1   6        5.00        7.36      1.23 o 
  -4   1   6      197.79      201.51      2.98 o 
  -3   1   6        1.49        1.08      0.26 o 
  -2   1   6       41.04       44.00      0.81 o 
  -1   1   6       11.12       11.28      0.52 o 
   0   1   6        3.37        4.44      1.36 o 
   1   1   6      268.08      263.89      3.39 o 
   2   1   6       32.34       38.14      2.16 o 
   3   1   6       30.81       27.94      1.14 o 
   4   1   6        7.30        5.79      0.66 o 
   5   1   6       13.20       15.49      1.04 o 
  -9   2   6       88.53      104.56      2.59 o 
  -8   2   6      135.78      135.41      2.82 o 
  -7   2   6       54.25       54.77      1.63 o 
  -6   2   6        0.89        0.89      0.36 o 
  -5   2   6      101.29      100.43      2.06 o 
  -4   2   6       27.64       26.52      0.98 o 
  -3   2   6      162.00      160.53      2.57 o 
  -2   2   6       27.92       25.29      0.89 o 
  -1   2   6        0.01        0.24      0.27 o 
   0   2   6      190.44      183.93      2.63 o 
   1   2   6      168.97      163.50      3.70 o 
   2   2   6       73.07       69.16      2.05 o 
   3   2   6        0.04        0.66      0.36 o 
   4   2   6        7.22        5.94      0.82 o 
   5   2   6        0.50        0.36      0.39 o 
  -9   3   6        1.84        0.83      0.70 o 
  -8   3   6       99.51      100.83      4.21 o 
  -7   3   6       49.02       48.47      1.58 o 
  -6   3   6        1.74        2.07      0.70 o 
  -5   3   6       48.04       43.52      3.28 o 
  -4   3   6        4.47        4.31      0.70 o 
  -3   3   6        0.74        0.65      0.45 o 
  -2   3   6      208.72      204.81      4.05 o 
  -1   3   6      199.04      197.93      2.75 o 
   0   3   6       87.01       90.26      1.72 o 
   1   3   6        3.93        2.55      0.59 o 
   2   3   6       68.20       63.87      1.76 o 
   3   3   6        0.02        0.61      0.37 o 
   4   3   6        0.00        0.51      0.40 o 
  -9   4   6        2.04        1.87      0.56 o 
  -8   4   6       15.85       14.52      1.01 o 
  -7   4   6        0.52        0.41      0.41 o 
  -6   4   6        1.34        0.54      0.33 o 
  -5   4   6        0.03       -0.10      0.27 o 
  -4   4   6       34.33       31.31      1.15 o 
  -3   4   6       13.33       12.57      0.76 o 
  -2   4   6        0.00       -0.25      0.38 o 
  -1   4   6       27.88       28.74      1.44 o 
   0   4   6       59.06       55.74      2.00 o 
   1   4   6       18.55       14.67      1.17 o 
   2   4   6       29.09       25.87      1.17 o 
   3   4   6        7.40        8.29      0.81 o 
  -9   5   6        3.45        2.17      0.64 o 
  -8   5   6        2.10        1.80      0.52 o 
  -7   5   6        4.53        2.64      0.54 o 
  -6   5   6       24.03       21.50      1.08 o 
  -5   5   6        3.29        2.59      0.50 o 
  -4   5   6       10.17       14.01      0.85 o 
  -3   5   6       15.66       16.03      0.87 o 
  -2   5   6      121.82      113.67      3.19 o 
   1   5   6        2.12        0.61      0.53 o 
   2   5   6       30.00       28.21      1.75 o 
   3   5   6        0.00       -0.14      0.43 o 
  -8   6   6        0.19       -0.33      1.07 o 
  -7   6   6        7.81       11.76      0.94 o 
  -6   6   6       10.23       10.14      0.86 o 
  -5   6   6        1.42        0.31      0.32 o 
  -4   6   6       12.26       13.97      0.91 o 
  -3   6   6        3.31        0.96      0.37 o 
  -2   6   6       11.28       12.08      1.13 o 
   2   6   6        3.08        2.04      0.78 o 
  -7   7   6       12.10       11.12      0.95 o 
  -6   7   6       13.42       13.22      0.99 o 
  -5   7   6        4.40        3.14      0.58 o 
  -4   7   6        3.14        4.23      0.62 o 
  -3   7   6       38.63       40.59      1.49 o 
  -6   8   6       16.03       17.03      1.17 o 
  -5   8   6       11.70       12.71      1.00 o 
  -4   8   6        1.59        1.42      0.51 o 
  -3   8   6        3.91        3.20      0.87 o 
   0 -12   7        1.53        1.71      0.94 o 
   1 -12   7       11.51       11.61      0.98 o 
   2 -12   7        8.17        8.35      0.91 o 
  -2 -11   7        2.36        1.81      0.75 o 
  -1 -11   7        1.56        1.86      0.54 o 
   0 -11   7        0.40        0.32      0.36 o 
   1 -11   7        7.02        6.53      0.76 o 
   2 -11   7        8.63        9.45      1.37 o 
   3 -11   7        4.58        6.09      0.79 o 
   4 -11   7        3.00        3.00      0.67 o 
  -4 -10   7        0.66        0.31      0.59 o 
  -3 -10   7        8.25        7.21      1.18 o 
  -2 -10   7        3.76        2.73      0.53 o 
  -1 -10   7        2.08        1.58      0.44 o 
   0 -10   7        0.46       -0.17      0.29 o 
   1 -10   7        0.18        0.24      0.46 o 
   2 -10   7       21.08       17.84      2.89 o 
   3 -10   7       31.14       30.87      1.77 o 
   4 -10   7        3.01        2.71      0.61 o 
   5 -10   7        3.26        2.47      0.58 o 
  -5  -9   7        6.72        4.92      1.02 o 
  -4  -9   7        1.53        1.60      0.67 o 
  -3  -9   7        1.30        0.56      0.51 o 
  -2  -9   7        1.39        1.75      0.44 o 
  -1  -9   7        4.62        7.29      1.56 o 
   0  -9   7       30.39       31.26      1.26 o 
   1  -9   7       26.11       28.10      1.71 o 
   2  -9   7       11.26       13.40      1.35 o 
   3  -9   7        2.23        2.89      0.79 o 
   4  -9   7        5.16        5.17      0.71 o 
   5  -9   7        3.35        4.00      1.16 o 
  -6  -8   7       18.93       20.66      1.65 o 
  -5  -8   7       12.25        7.86      1.11 o 
  -4  -8   7       16.30       15.85      1.35 o 
  -3  -8   7       63.56       68.37      2.34 o 
  -2  -8   7       72.40       71.57      1.91 o 
  -1  -8   7       31.69       31.24      2.25 o 
   0  -8   7        8.50        8.56      0.73 o 
   1  -8   7      160.70      161.64      3.00 o 
   2  -8   7        0.65        1.72      0.45 o 
   3  -8   7        2.66        2.42      0.58 o 
   4  -8   7        4.93        4.95      0.67 o 
   5  -8   7        0.07        0.01      0.36 o 
   6  -8   7        5.27        5.45      0.74 o 
  -7  -7   7       63.43       63.60      2.71 o 
  -6  -7   7        0.29       -0.10      0.48 o 
  -5  -7   7      206.58      214.52      5.16 o 
  -4  -7   7       33.09       32.08      1.19 o 
  -3  -7   7       61.90       55.98      2.61 o 
  -2  -7   7      113.81      104.47      2.18 o 
  -1  -7   7      358.87      359.10      5.25 o 
   0  -7   7      174.04      172.96      2.98 o 
   1  -7   7      358.20      333.66      6.55 o 
   2  -7   7      230.17      225.56      5.29 o 
   3  -7   7        0.70        1.02      0.37 o 
   4  -7   7       60.51       58.13      1.76 o 
   5  -7   7        4.10        3.72      0.62 o 
   6  -7   7       23.49       24.73      1.80 o 
  -7  -6   7       11.81       12.85      0.90 o 
  -6  -6   7       39.26       40.77      1.40 o 
  -5  -6   7       42.84       43.48      1.68 o 
  -4  -6   7       13.74       13.85      0.80 o 
  -3  -6   7      227.07      235.40      3.49 o 
  -2  -6   7      289.19      271.21      3.83 o 
  -1  -6   7        8.01        8.44      1.31 o 
   0  -6   7       52.04       54.31      2.55 o 
   1  -6   7      226.03      220.52      6.25 o 
   2  -6   7        9.86       10.28      0.74 o 
   3  -6   7      322.25      323.38      4.60 o 
   4  -6   7       17.15       17.64      0.96 o 
   5  -6   7       32.05       34.44      1.37 o 
   6  -6   7        0.45        0.73      0.59 o 
  -8  -5   7        0.38        0.35      0.57 o 
  -7  -5   7        6.85        6.24      0.98 o 
  -6  -5   7        0.44        0.10      0.27 o 
  -5  -5   7       28.53       29.01      0.87 o 
  -4  -5   7       24.69       24.07      1.17 o 
  -3  -5   7        1.41        1.09      0.33 o 
  -2  -5   7        1.08        0.58      0.43 o 
  -1  -5   7        0.63        0.45      0.26 o 
   0  -5   7        2.38        2.49      0.81 o 
   1  -5   7       89.98       84.76      1.84 o 
   2  -5   7        9.25       11.47      1.16 o 
   3  -5   7       21.99       20.38      0.95 o 
   4  -5   7        0.08        0.50      0.32 o 
   5  -5   7        0.61        0.49      0.50 o 
   6  -5   7        0.70       -0.31      0.47 o 
  -8  -4   7        0.98        1.36      0.64 o 
  -7  -4   7        4.98        4.34      0.87 o 
  -6  -4   7        8.09        8.50      0.69 o 
  -5  -4   7        6.32        5.17      0.42 o 
  -4  -4   7       58.55       58.45      1.14 o 
  -3  -4   7       31.39       26.82      0.73 o 
  -2  -4   7       19.37       20.06      0.59 o 
  -1  -4   7        4.33        7.08      1.03 o 
   0  -4   7       65.56       70.73      1.57 o 
   1  -4   7       60.89       58.92      1.46 o 
   2  -4   7       29.20       32.97      1.58 o 
   3  -4   7       28.13       29.58      1.11 o 
   4  -4   7       46.02       46.76      1.44 o 
   5  -4   7       13.05       12.44      1.29 o 
   6  -4   7        0.13        0.09      0.54 o 
  -8  -3   7        0.76        0.46      0.59 o 
  -7  -3   7        2.70        3.00      0.76 o 
  -6  -3   7       54.65       52.63      1.56 o 
  -5  -3   7       50.20       52.84      1.10 o 
  -4  -3   7       31.89       30.04      0.79 o 
  -3  -3   7       93.90       87.74      1.34 o 
  -2  -3   7       22.08       23.52      1.03 o 
  -1  -3   7       21.12       25.33      0.71 o 
   0  -3   7       61.45       67.78      1.09 o 
   1  -3   7       49.47       56.27      1.38 o 
   2  -3   7        0.75        0.54      0.27 o 
   3  -3   7        5.59        4.96      1.04 o 
   4  -3   7       10.51       10.10      1.12 o 
   5  -3   7        0.12        0.14      0.42 o 
   6  -3   7        6.67        7.92      1.18 o 
  -9  -2   7        8.01        5.34      1.07 o 
  -8  -2   7        0.01       -0.39      0.46 o 
  -7  -2   7       28.06       29.68      1.70 o 
  -6  -2   7       19.27       22.36      0.98 o 
  -5  -2   7       15.35       15.33      0.78 o 
  -4  -2   7       11.83       11.18      0.48 o 
  -3  -2   7      171.06      172.89      2.04 o 
  -2  -2   7        0.43        0.21      0.19 o 
  -1  -2   7        0.95        0.98      0.19 o 
   0  -2   7        2.86        2.53      0.34 o 
   1  -2   7       32.89       31.40      0.99 o 
   2  -2   7        4.59        5.01      0.38 o 
   3  -2   7      215.61      222.65      3.38 o 
   4  -2   7       11.71       13.26      1.25 o 
   5  -2   7        0.39        0.40      0.46 o 
   6  -2   7        3.77        2.96      0.89 o 
  -9  -1   7        1.52        0.44      0.65 o 
  -8  -1   7       10.80       11.32      0.83 o 
  -7  -1   7       47.03       47.14      1.48 o 
  -6  -1   7       68.13       68.67      1.71 o 
  -5  -1   7      139.58      137.80      2.44 o 
  -4  -1   7        0.62        2.60      1.77 o 
  -3  -1   7       68.80       84.48      1.48 o 
  -2  -1   7       11.51       12.59      0.63 o 
  -1  -1   7      233.50      232.11      2.48 o 
   0  -1   7        2.25        2.29      0.33 o 
   1  -1   7        5.26        7.03      0.51 o 
   2  -1   7       61.07       61.70      1.31 o 
   3  -1   7      135.50      139.21      2.60 o 
   4  -1   7        0.06       -0.13      0.30 o 
   5  -1   7        0.14        0.42      0.50 o 
  -9   0   7        0.00        0.28      0.59 o 
  -8   0   7        8.32        9.72      1.34 o 
  -7   0   7        0.02        0.21      0.37 o 
  -6   0   7       24.44       22.63      0.99 o 
  -5   0   7      360.57      350.72      4.58 o 
  -4   0   7        5.81        4.80      0.82 o 
  -3   0   7      149.29      144.55      2.39 o 
  -2   0   7        7.72        7.54      0.39 o 
  -1   0   7      142.56      135.37      1.82 o 
   0   0   7       70.74       70.54      2.29 o 
   1   0   7      359.24      361.87      4.44 o 
   2   0   7        0.02        0.33      0.32 o 
   3   0   7        0.01        0.36      0.33 o 
   4   0   7        0.09        0.65      0.39 o 
   5   0   7       10.89        7.94      0.80 o 
  -9   1   7       12.16       16.49      3.00 o 
  -8   1   7       10.60       11.03      0.87 o 
  -7   1   7      156.90      160.99      3.00 o 
  -6   1   7      143.35      146.69      2.72 o 
  -5   1   7      194.22      196.42      3.15 o 
  -4   1   7       65.82       70.09      1.64 o 
  -3   1   7        1.95        1.51      0.32 o 
  -2   1   7       22.64       22.13      0.86 o 
  -1   1   7       18.89       18.56      1.13 o 
   0   1   7       71.54       70.24      1.50 o 
   1   1   7      107.79      105.50      2.87 o 
   2   1   7        0.98        1.67      0.40 o 
   3   1   7        0.00        0.11      0.31 o 
   4   1   7        0.07        0.07      0.35 o 
   5   1   7        8.12        8.79      0.89 o 
  -9   2   7       23.15       23.02      1.95 o 
  -8   2   7        0.05        0.86      0.64 o 
  -7   2   7        8.82       10.10      1.26 o 
  -6   2   7        0.31        0.41      0.33 o 
  -5   2   7       39.25       36.61      2.20 o 
  -4   2   7       14.72       14.45      0.78 o 
  -3   2   7      329.66      327.09      4.35 o 
  -2   2   7      176.09      173.36      2.79 o 
  -1   2   7        0.11        0.82      0.31 o 
   0   2   7        4.14        4.67      1.49 o 
   1   2   7       99.03       98.47      2.86 o 
   2   2   7       12.61       12.78      0.88 o 
   3   2   7       12.66       11.35      0.86 o 
   4   2   7        0.00        0.48      0.47 o 
  -9   3   7        9.90       10.09      0.94 o 
  -8   3   7        0.31        0.96      0.43 o 
  -7   3   7        5.25        5.39      1.08 o 
  -6   3   7       16.15       15.42      0.90 o 
  -5   3   7       83.21       81.73      1.97 o 
  -4   3   7       58.00       55.32      2.25 o 
  -3   3   7       27.86       22.87      0.98 o 
  -2   3   7        0.38        0.35      0.31 o 
  -1   3   7       76.80       77.41      2.44 o 
   0   3   7       43.45       47.47      1.85 o 
   1   3   7        9.52       13.41      1.12 o 
   2   3   7       11.02       11.47      1.14 o 
   3   3   7        2.29        2.25      1.04 o 
  -8   4   7        2.94        4.12      0.67 o 
  -7   4   7        1.40        2.02      0.87 o 
  -6   4   7       24.54       22.15      1.37 o 
  -5   4   7       30.65       31.89      1.27 o 
  -4   4   7      103.69       99.31      2.22 o 
  -3   4   7       49.47       46.09      1.46 o 
  -2   4   7        0.38        0.38      0.33 o 
   1   4   7       11.86       12.86      1.16 o 
   2   4   7        0.22        1.40      0.62 o 
   3   4   7        5.24        5.35      0.74 o 
  -8   5   7        0.63        0.63      0.45 o 
  -7   5   7        5.14        4.90      1.25 o 
  -6   5   7       12.55       11.21      0.87 o 
  -5   5   7       14.58       10.94      1.02 o 
  -4   5   7       15.38       13.47      0.89 o 
  -3   5   7        2.40        1.35      0.41 o 
  -2   5   7        9.58        9.39      1.04 o 
   2   5   7        7.25        8.53      1.14 o 
  -7   6   7        6.46        6.23      0.80 o 
  -6   6   7       11.91       12.07      0.96 o 
  -5   6   7       10.54       10.55      0.88 o 
  -4   6   7       16.71       16.36      1.18 o 
  -3   6   7       88.13       88.70      5.12 o 
  -6   7   7        2.78        4.37      0.72 o 
  -5   7   7        0.33        0.10      0.40 o 
  -4   7   7        2.01        1.21      0.56 o 
  -3   7   7       45.10       45.03      2.38 o 
  -2   7   7        5.51        4.35      0.95 o 
  -2 -11   8        8.31        7.84      0.82 o 
  -1 -11   8        2.27        3.20      0.61 o 
   0 -11   8       13.05       14.22      1.04 o 
   1 -11   8        0.33        0.07      0.37 o 
   2 -11   8        1.47        1.69      0.51 o 
   3 -11   8        3.69        1.95      0.56 o 
  -4 -10   8        2.87        2.12      0.85 o 
  -3 -10   8        0.12        0.12      0.59 o 
  -2 -10   8        4.05        5.60      0.70 o 
  -1 -10   8       10.65       10.16      0.85 o 
   0 -10   8        1.45        1.40      0.46 o 
   1 -10   8        3.44        5.15      0.98 o 
   2 -10   8        7.37        7.80      0.83 o 
   3 -10   8        0.53        0.42      0.46 o 
   4 -10   8        3.49        2.59      0.60 o 
  -5  -9   8       15.46       12.75      1.45 o 
  -4  -9   8       23.45       21.50      1.66 o 
  -3  -9   8        0.00       -0.30      0.32 o 
  -2  -9   8        0.72       -0.06      0.32 o 
  -1  -9   8        1.70        1.85      0.66 o 
   0  -9   8       32.93       28.48      1.28 o 
   1  -9   8       56.66       51.77      1.72 o 
   2  -9   8        0.17       -0.34      0.34 o 
   3  -9   8        0.66        0.65      0.42 o 
   4  -9   8        1.05        0.54      0.42 o 
   5  -9   8        0.66        0.12      0.43 o 
  -6  -8   8        0.01       -0.56      0.52 o 
  -5  -8   8        5.27        4.32      0.97 o 
  -4  -8   8        1.61        0.88      0.51 o 
  -3  -8   8       86.27       86.70      2.09 o 
  -2  -8   8       15.34       17.12      0.95 o 
  -1  -8   8        6.69        8.71      1.88 o 
   0  -8   8       47.33       44.66      1.52 o 
   1  -8   8        5.43        5.47      0.66 o 
   2  -8   8       70.92       72.97      2.01 o 
   3  -8   8        1.08        0.84      0.53 o 
   4  -8   8       26.81       29.71      1.50 o 
   5  -8   8        3.00        2.84      0.60 o 
  -6  -7   8        0.03        0.23      0.57 o 
  -5  -7   8        3.28        2.96      0.74 o 
  -4  -7   8       10.22       10.02      0.76 o 
  -3  -7   8      110.95      114.39      2.37 o 
  -2  -7   8      174.62      169.45      3.00 o 
  -1  -7   8      682.06      670.59      7.80 o 
   0  -7   8        3.64        2.92      0.61 o 
   1  -7   8      428.47      440.62      5.82 o 
   2  -7   8        0.61       -0.06      0.38 o 
   3  -7   8      193.43      197.33      3.53 o 
   4  -7   8       41.22       32.33      1.37 o 
   5  -7   8       89.46       86.86      2.33 o 
  -6  -6   8       13.60       13.68      1.24 o 
  -5  -6   8       14.30       13.91      1.15 o 
  -4  -6   8       37.79       38.16      1.29 o 
  -3  -6   8      162.98      174.31      2.98 o 
  -2  -6   8      469.65      439.21      5.54 o 
  -1  -6   8       25.60       23.81      1.04 o 
   0  -6   8       80.86       70.88      1.77 o 
   1  -6   8        0.77        0.79      0.48 o 
   2  -6   8       31.00       29.83      1.92 o 
   3  -6   8       14.56       11.44      0.85 o 
   4  -6   8       97.11      103.18      2.42 o 
   5  -6   8        3.10        3.91      0.91 o 
  -8  -5   8        0.09        0.37      0.52 o 
  -7  -5   8        7.38        7.63      1.05 o 
  -6  -5   8        7.49        6.94      0.52 o 
  -5  -5   8       10.07        9.30      1.00 o 
  -4  -5   8      169.39      180.64      2.96 o 
  -3  -5   8       45.71       45.17      1.35 o 
  -2  -5   8       81.65       83.45      1.84 o 
  -1  -5   8        2.47        2.56      0.42 o 
   0  -5   8        0.15       -0.30      0.24 o 
   1  -5   8        4.68        4.03      0.52 o 
   2  -5   8       10.46        7.24      0.65 o 
   3  -5   8       34.31       35.69      1.31 o 
   4  -5   8       11.76       10.55      0.82 o 
   5  -5   8        7.86        6.85      1.09 o 
  -8  -4   8        1.01        1.42      0.72 o 
  -7  -4   8       12.35       13.04      1.28 o 
  -6  -4   8        9.41        8.78      0.69 o 
  -5  -4   8       58.52       62.02      1.27 o 
  -4  -4   8      255.47      253.20      2.89 o 
  -3  -4   8        8.45        7.07      1.33 o 
  -2  -4   8       35.86       37.84      1.16 o 
  -1  -4   8       15.29       20.31      0.87 o 
   0  -4   8        1.95        2.24      0.53 o 
   1  -4   8       46.03       46.12      1.37 o 
   2  -4   8       79.72       74.97      1.82 o 
   3  -4   8        0.25        0.20      0.30 o 
   4  -4   8        2.04        2.94      0.78 o 
   5  -4   8        3.04        2.55      0.82 o 
  -8  -3   8       17.77       19.79      1.57 o 
  -7  -3   8        1.55        0.88      0.40 o 
  -6  -3   8        0.67        0.42      0.31 o 
  -5  -3   8       24.99       25.93      1.02 o 
  -4  -3   8        2.68        2.94      0.33 o 
  -3  -3   8       37.81       37.99      0.89 o 
  -2  -3   8        2.38        1.58      0.25 o 
  -1  -3   8       94.96       92.13      1.84 o 
   0  -3   8       49.12       47.85      1.31 o 
   1  -3   8       37.68       36.59      1.18 o 
   2  -3   8       24.10       21.46      0.96 o 
   3  -3   8       82.81       81.63      2.89 o 
   4  -3   8        0.02       -0.01      0.40 o 
   5  -3   8        3.19        3.87      0.91 o 
  -8  -2   8       16.94       15.23      0.96 o 
  -7  -2   8       58.24       58.94      1.72 o 
  -6  -2   8        7.04        6.77      0.63 o 
  -5  -2   8       15.14       14.13      0.76 o 
  -4  -2   8       11.86       12.12      1.01 o 
  -3  -2   8       13.95       18.33      0.67 o 
  -2  -2   8        0.31        0.63      0.26 o 
  -1  -2   8        3.71        3.29      0.37 o 
   0  -2   8        1.78        1.97      0.36 o 
   1  -2   8       38.03       33.87      1.27 o 
   2  -2   8        4.63        5.44      0.63 o 
   3  -2   8       49.02       48.72      2.22 o 
   4  -2   8        6.37        4.85      0.91 o 
   5  -2   8        1.67        2.67      0.84 o 
  -9  -1   8       10.42       12.86      1.43 o 
  -8  -1   8        3.17        2.51      0.54 o 
  -7  -1   8       24.76       25.53      2.33 o 
  -6  -1   8       17.06       18.49      0.93 o 
  -5  -1   8       11.96       10.91      0.72 o 
  -4  -1   8        4.19        3.82      0.47 o 
  -3  -1   8       14.58       15.08      1.33 o 
  -2  -1   8       33.39       31.41      0.79 o 
  -1  -1   8        4.72        4.66      0.45 o 
   0  -1   8        8.55       10.25      0.64 o 
   1  -1   8      391.94      367.08      4.66 o 
   2  -1   8        1.83        2.60      0.70 o 
   3  -1   8        1.91        1.99      0.68 o 
   4  -1   8        1.51        2.04      0.70 o 
   5  -1   8        0.08        0.13      0.56 o 
  -9   0   8       30.60       31.73      1.50 o 
  -8   0   8       23.08       23.02      1.17 o 
  -7   0   8        0.74        0.72      0.38 o 
  -6   0   8        0.97        0.74      0.35 o 
  -5   0   8        5.72        6.47      0.78 o 
  -4   0   8       97.62       98.87      2.04 o 
  -3   0   8        6.46        6.38      0.55 o 
  -2   0   8        1.36        1.08      0.30 o 
  -1   0   8      178.62      168.15      2.13 o 
   0   0   8      171.01      168.34      2.89 o 
   1   0   8      255.08      241.71      4.94 o 
   2   0   8       14.38       14.16      1.21 o 
   3   0   8       51.60       56.82      1.73 o 
   4   0   8        0.78        0.88      0.45 o 
  -9   1   8        2.58        3.03      0.62 o 
  -8   1   8       14.53       16.74      1.07 o 
  -7   1   8      120.44      116.29      2.57 o 
  -6   1   8      100.73      100.62      2.61 o 
  -5   1   8       76.35       77.78      3.86 o 
  -4   1   8       78.60       76.03      2.09 o 
  -3   1   8      124.04      121.09      2.30 o 
  -2   1   8      350.93      352.28      4.59 o 
  -1   1   8      839.85      848.80     12.84 o 
   0   1   8      529.54      547.65      6.27 o 
   1   1   8        7.93        8.70      0.96 o 
   2   1   8       17.65       18.19      1.35 o 
   3   1   8       15.46       18.33      1.47 o 
   4   1   8       25.23       31.43      2.42 o 
  -9   2   8        0.40        0.32      0.42 o 
  -8   2   8       28.15       25.77      1.65 o 
  -7   2   8       19.94       23.53      1.16 o 
  -6   2   8        6.73        6.68      1.78 o 
  -5   2   8       87.31       86.13      3.20 o 
  -4   2   8        6.68        7.17      0.65 o 
  -3   2   8       37.32       34.05      2.34 o 
  -2   2   8      390.32      380.62      4.96 o 
  -1   2   8        1.74        1.19      0.64 o 
   0   2   8       36.09       38.72      1.70 o 
   1   2   8       36.38       38.97      1.85 o 
   2   2   8        0.93        1.33      0.61 o 
   3   2   8       15.39       15.02      1.34 o 
  -8   3   8        2.28        2.34      0.56 o 
  -7   3   8        5.40        5.24      0.68 o 
  -6   3   8        6.39        6.59      0.70 o 
  -5   3   8        5.71        4.30      0.57 o 
  -4   3   8        0.16       -0.34      0.23 o 
  -3   3   8       56.07       58.30      1.65 o 
  -2   3   8      136.58      136.50      2.60 o 
  -1   3   8       49.39       50.58      2.03 o 
   1   3   8        0.35        0.98      0.58 o 
   2   3   8        0.01       -0.04      0.46 o 
  -8   4   8        0.75        0.81      0.45 o 
  -7   4   8        4.07        4.09      1.03 o 
  -6   4   8        8.02        8.66      0.80 o 
  -5   4   8        1.92        2.61      0.71 o 
  -4   4   8       13.53       12.93      0.88 o 
  -3   4   8        8.86       11.51      0.81 o 
  -2   4   8        2.09        2.64      0.48 o 
  -7   5   8        5.04        5.25      0.74 o 
  -6   5   8        6.26        4.91      0.70 o 
  -5   5   8        0.81        0.45      0.37 o 
  -4   5   8        1.45        1.03      0.41 o 
  -3   5   8       38.01       38.65      1.46 o 
  -2   5   8        0.37       -0.28      0.39 o 
  -6   6   8        2.90        3.04      0.66 o 
  -5   6   8        0.02       -0.07      0.44 o 
  -4   6   8        0.15        0.73      0.40 o 
  -3   6   8        5.80        5.83      1.04 o 
  -2   6   8        0.20       -0.27      0.50 o 
  -1 -11   9        8.63       10.38      0.94 o 
   0 -11   9        3.41        4.71      1.70 o 
   1 -11   9       10.81       12.94      1.06 o 
  -3 -10   9        1.59        0.37      0.64 o 
  -2 -10   9        9.87        8.71      0.90 o 
  -1 -10   9        0.93        0.32      0.72 o 
   0 -10   9       15.71       19.98      1.31 o 
   1 -10   9        8.18       12.49      1.53 o 
   2 -10   9       12.15       14.39      1.10 o 
   3 -10   9       13.48       12.06      1.03 o 
  -4  -9   9        5.60        4.68      1.03 o 
  -3  -9   9        2.70        3.58      0.60 o 
  -2  -9   9        1.16        1.35      0.57 o 
  -1  -9   9       37.71       42.96      1.56 o 
   0  -9   9       61.93       62.94      1.93 o 
   1  -9   9       13.49       15.95      1.33 o 
   2  -9   9       43.32       42.61      1.98 o 
   3  -9   9       15.05       18.27      2.02 o 
   4  -9   9       10.98       10.90      1.78 o 
  -5  -8   9        3.01        4.34      0.92 o 
  -4  -8   9        8.10       10.13      1.27 o 
  -3  -8   9       11.35       11.04      0.84 o 
  -2  -8   9       28.59       30.10      1.26 o 
  -1  -8   9        9.49       14.76      1.46 o 
   0  -8   9        0.08       -0.04      0.52 o 
   1  -8   9      141.83      148.75      3.03 o 
   2  -8   9       14.39       11.03      1.28 o 
   3  -8   9       66.04       69.35      2.45 o 
   4  -8   9        5.49        6.01      0.77 o 
  -6  -7   9        2.45        2.88      0.81 o 
  -5  -7   9       23.98       27.57      1.57 o 
  -4  -7   9        1.26        0.89      0.41 o 
  -3  -7   9       64.11       68.63      2.58 o 
  -2  -7   9       21.45       21.55      1.38 o 
  -1  -7   9        0.49        0.47      0.34 o 
   0  -7   9       14.01       15.48      0.93 o 
   1  -7   9        5.71        5.13      0.71 o 
   2  -7   9       24.88       25.58      1.21 o 
   3  -7   9       69.31       67.95      2.92 o 
   4  -7   9        4.74        4.95      0.84 o 
  -5  -6   9        2.90        3.04      0.54 o 
  -4  -6   9      100.02      106.48      2.30 o 
  -3  -6   9       88.47       82.20      1.98 o 
  -2  -6   9        9.94       11.42      1.01 o 
  -1  -6   9       13.15       12.38      0.81 o 
   0  -6   9        1.07        0.88      0.39 o 
   1  -6   9       11.22       11.05      0.80 o 
   2  -6   9        7.79        6.39      0.67 o 
   3  -6   9       45.03       42.16      1.55 o 
   4  -6   9       28.59       31.88      1.39 o 
  -6  -5   9        5.22        5.84      0.93 o 
  -5  -5   9       22.52       23.04      1.05 o 
  -4  -5   9       97.82      100.17      2.15 o 
  -3  -5   9        0.04       -0.04      0.53 o 
  -2  -5   9       16.60       16.21      0.85 o 
  -1  -5   9        0.87        1.51      0.43 o 
   0  -5   9        0.79        1.28      0.39 o 
   1  -5   9        0.06       -0.34      0.23 o 
   2  -5   9       31.79       31.48      1.25 o 
   3  -5   9        0.13        0.19      0.35 o 
   4  -5   9        0.33       -0.16      0.42 o 
   5  -5   9        0.98        2.50      0.84 o 
  -8  -4   9       13.94       11.10      1.30 o 
  -7  -4   9       11.28       11.25      0.83 o 
  -6  -4   9      133.10      145.87      2.77 o 
  -5  -4   9        6.37        5.58      0.92 o 
  -4  -4   9       31.74       30.79      1.14 o 
  -3  -4   9        6.59        9.27      0.80 o 
  -2  -4   9        0.15       -0.21      0.25 o 
  -1  -4   9        1.01        0.47      0.26 o 
   0  -4   9        8.46        5.77      0.59 o 
   1  -4   9       23.68       21.85      1.00 o 
   2  -4   9       12.25       12.46      0.83 o 
   3  -4   9        8.34        9.42      0.77 o 
   4  -4   9        2.04        2.39      0.79 o 
  -8  -3   9        0.46        0.86      0.66 o 
  -7  -3   9       12.14       13.52      1.15 o 
  -6  -3   9       36.92       40.38      1.41 o 
  -5  -3   9       60.38       56.19      1.57 o 
  -4  -3   9       47.69       45.96      1.36 o 
  -3  -3   9       15.94       16.25      0.79 o 
  -2  -3   9        0.59        0.88      0.32 o 
  -1  -3   9        9.21        9.89      1.47 o 
   0  -3   9       33.51       32.15      1.14 o 
   1  -3   9        4.03        3.95      0.51 o 
   2  -3   9       42.43       42.49      2.51 o 
   3  -3   9       12.11       14.82      1.37 o 
   4  -3   9        4.74        5.04      0.99 o 
  -8  -2   9        3.68        5.51      0.69 o 
  -7  -2   9        2.73        2.13      0.50 o 
  -6  -2   9        0.23        0.17      0.31 o 
  -5  -2   9        2.03        1.49      0.40 o 
  -4  -2   9       15.06       13.01      0.76 o 
  -3  -2   9       49.11       48.02      1.35 o 
  -2  -2   9       21.49       19.95      0.69 o 
  -1  -2   9       43.16       41.49      2.21 o 
   0  -2   9       19.70       21.41      0.92 o 
   1  -2   9       68.89       79.08      1.86 o 
   2  -2   9       11.00       10.77      1.13 o 
   3  -2   9       64.44       66.59      2.74 o 
   4  -2   9        0.20       -0.14      0.52 o 
  -8  -1   9        0.06       -0.33      0.35 o 
  -7  -1   9       29.83       32.26      1.34 o 
  -6  -1   9       25.34       24.61      1.61 o 
  -5  -1   9        0.14        0.15      0.27 o 
  -4  -1   9        2.34        2.41      0.76 o 
  -3  -1   9       34.77       32.34      1.13 o 
  -2  -1   9       47.11       44.35      1.29 o 
  -1  -1   9        2.51        3.03      0.41 o 
   0  -1   9       27.86       26.58      1.04 o 
   1  -1   9        0.52        0.30      0.31 o 
   2  -1   9        0.58        0.92      0.56 o 
   3  -1   9       22.03       24.28      1.71 o 
   4  -1   9        0.58        0.56      0.67 o 
  -8   0   9        0.69        1.08      0.46 o 
  -7   0   9        9.15        8.68      0.79 o 
  -6   0   9        6.25        7.37      1.29 o 
  -5   0   9       26.14       27.06      1.82 o 
  -4   0   9      158.00      147.56      2.81 o 
  -3   0   9       59.31       62.85      2.33 o 
  -2   0   9      152.94      156.67      2.72 o 
  -1   0   9      128.32      137.05      2.48 o 
   0   0   9       56.35       54.41      1.47 o 
   1   0   9       26.51       26.90      1.59 o 
   2   0   9       90.73       96.44      3.20 o 
   3   0   9        4.55        4.54      0.95 o 
  -8   1   9        3.60        2.87      0.56 o 
  -7   1   9       44.92       46.20      1.78 o 
  -6   1   9        1.51        1.01      0.41 o 
  -5   1   9       39.67       38.38      1.39 o 
  -4   1   9        1.66        0.25      0.37 o 
  -3   1   9      140.32      132.10      3.10 o 
  -2   1   9       51.86       50.36      1.50 o 
  -1   1   9      337.99      352.52      7.39 o 
   1   1   9       56.98       64.11      2.46 o 
   2   1   9        0.50       -0.06      0.46 o 
   3   1   9        8.81       10.24      1.25 o 
  -8   2   9        4.82        3.96      0.65 o 
  -7   2   9        4.07        3.34      0.60 o 
  -6   2   9        0.09       -0.15      0.32 o 
  -5   2   9        0.44        0.38      0.33 o 
  -4   2   9       38.15       36.95      1.35 o 
  -3   2   9       43.68       46.64      1.50 o 
  -2   2   9       10.32       11.25      0.78 o 
  -1   2   9        1.79        1.86      0.62 o 
   2   2   9       13.20       18.89      1.49 o 
  -8   3   9        0.73        0.28      0.68 o 
  -7   3   9        0.06       -0.23      0.40 o 
  -6   3   9        0.16        0.69      0.40 o 
  -5   3   9        1.14        1.46      0.91 o 
  -4   3   9       44.70       46.66      1.57 o 
  -3   3   9        6.90        4.68      0.60 o 
  -2   3   9        4.10        4.12      0.57 o 
  -7   4   9        2.44        1.20      0.49 o 
  -6   4   9       18.58       21.38      1.59 o 
  -5   4   9        1.06        0.26      0.39 o 
  -4   4   9        6.65        6.78      0.74 o 
  -3   4   9        0.03        0.06      0.33 o 
  -2   4   9        0.54        0.49      0.48 o 
  -6   5   9        3.52        3.10      0.63 o 
  -5   5   9        1.51        0.29      0.43 o 
  -4   5   9        2.93        4.26      0.66 o 
  -3   5   9        0.26       -0.12      0.36 o 
  -2   5   9        1.22        2.16      0.77 o 
  -2 -10  10       17.95       18.05      1.14 o 
  -1 -10  10       21.25       27.31      1.38 o 
   0 -10  10        0.37        0.49      1.35 o 
   1 -10  10        2.23        2.13      0.60 o 
   2 -10  10        6.27        6.88      0.88 o 
  -4  -9  10        4.84        5.21      0.74 o 
  -3  -9  10        0.88        1.32      0.51 o 
  -2  -9  10        4.35        3.29      1.20 o 
  -1  -9  10        6.33        3.97      0.66 o 
   0  -9  10        7.24        6.21      0.75 o 
   1  -9  10        3.01        3.29      0.66 o 
   2  -9  10       14.90       18.18      1.19 o 
   3  -9  10        1.08        1.75      0.56 o 
  -5  -8  10        3.58        2.74      0.59 o 
  -4  -8  10        1.07        2.20      0.54 o 
  -3  -8  10       63.97       70.54      2.03 o 
  -2  -8  10       15.13       12.34      1.05 o 
  -1  -8  10        0.02        0.23      0.32 o 
   0  -8  10        1.47        1.25      0.47 o 
   1  -8  10        0.80        1.60      0.50 o 
   2  -8  10        2.72        1.17      0.51 o 
   3  -8  10        0.38        0.43      0.45 o 
  -5  -7  10        0.89        1.66      0.50 o 
  -4  -7  10       78.87       86.59      2.20 o 
  -3  -7  10       14.13       13.22      0.91 o 
  -2  -7  10        9.47       11.27      0.85 o 
  -1  -7  10        0.45        0.31      0.37 o 
   0  -7  10        0.94        0.93      0.42 o 
   1  -7  10        0.16        0.41      0.38 o 
   2  -7  10        2.00        1.24      0.46 o 
   3  -7  10        7.90        7.23      0.79 o 
  -6  -6  10       19.66       21.91      1.61 o 
  -5  -6  10       11.32       11.00      1.22 o 
  -4  -6  10      101.25      105.70      3.62 o 
  -3  -6  10        2.96        2.04      0.46 o 
  -2  -6  10        1.52        2.25      0.66 o 
  -1  -6  10        4.53        4.34      0.58 o 
   0  -6  10       16.93       14.57      1.02 o 
   1  -6  10       23.08       20.88      1.09 o 
   2  -6  10       44.19       45.24      1.61 o 
   3  -6  10        0.09       -0.12      0.37 o 
  -7  -5  10        0.50        1.28      0.72 o 
  -6  -5  10       38.22       40.89      2.13 o 
  -5  -5  10       32.26       31.11      1.91 o 
  -4  -5  10        9.57       11.19      0.91 o 
  -3  -5  10        0.76        0.83      0.36 o 
  -2  -5  10       11.59        9.50      0.73 o 
  -1  -5  10        2.18        2.06      0.46 o 
   0  -5  10       35.22       30.23      1.29 o 
   1  -5  10       17.68       16.04      0.94 o 
   2  -5  10       13.38       11.30      0.87 o 
   3  -5  10        6.97        7.06      0.76 o 
   4  -5  10       14.92       17.51      1.66 o 
  -7  -4  10       10.98       10.58      1.23 o 
  -6  -4  10      124.36      125.63      3.85 o 
  -5  -4  10        2.10        1.25      0.62 o 
  -4  -4  10        9.34        6.65      0.99 o 
  -3  -4  10        0.00        0.13      0.27 o 
  -2  -4  10       30.72       24.51      1.05 o 
  -1  -4  10        0.11        0.22      0.30 o 
   0  -4  10      148.11      140.17      2.71 o 
   1  -4  10        8.07        8.07      0.72 o 
   2  -4  10        0.05        0.01      0.31 o 
   3  -4  10        1.33        4.36      0.94 o 
  -7  -3  10        0.31        0.22      0.37 o 
  -6  -3  10       16.57       17.00      0.98 o 
  -5  -3  10       47.92       46.27      2.22 o 
  -4  -3  10       15.69       15.27      1.29 o 
  -3  -3  10       62.98       60.74      2.46 o 
  -2  -3  10        0.68        0.10      0.28 o 
  -1  -3  10       25.75       20.72      0.97 o 
   0  -3  10        0.87        0.54      0.35 o 
   1  -3  10       92.36       91.84      2.15 o 
   2  -3  10       18.55       22.05      1.56 o 
   3  -3  10        1.79        2.13      0.80 o 
  -8  -2  10        1.93        1.32      0.95 o 
  -7  -2  10        2.87        2.70      0.77 o 
  -6  -2  10        1.96        1.86      0.47 o 
  -5  -2  10        0.09       -0.21      0.29 o 
  -4  -2  10        8.11        8.32      1.17 o 
  -3  -2  10        6.23        6.87      0.95 o 
  -2  -2  10        4.65        3.13      0.71 o 
  -1  -2  10        8.88        7.04      0.62 o 
   0  -2  10       31.64       31.07      1.19 o 
   1  -2  10        2.85        1.39      0.53 o 
   2  -2  10       12.24       15.33      1.39 o 
   3  -2  10        0.58        0.30      0.59 o 
  -8  -1  10        0.08       -0.15      0.37 o 
  -7  -1  10        1.85        1.91      0.50 o 
  -6  -1  10       12.25       12.11      0.88 o 
  -5  -1  10        4.69        5.30      1.12 o 
  -4  -1  10       16.28       16.45      0.91 o 
  -3  -1  10       21.53       17.69      1.77 o 
  -2  -1  10      161.72      157.86      2.78 o 
  -1  -1  10       48.58       48.57      2.15 o 
   0  -1  10       32.97       33.83      1.23 o 
   1  -1  10        3.08        3.17      0.75 o 
   2  -1  10        6.70        3.41      0.84 o 
  -8   0  10        0.11       -0.47      0.35 o 
  -7   0  10        2.44        3.37      0.60 o 
  -6   0  10        0.32        0.66      0.39 o 
  -5   0  10        0.00       -0.41      0.28 o 
  -4   0  10        9.39        7.83      0.69 o 
  -3   0  10        0.63        0.77      0.37 o 
  -2   0  10       60.77       63.54      3.72 o 
  -1   0  10        1.77        2.20      0.44 o 
   1   0  10        1.61        2.24      0.71 o 
   2   0  10       19.55       19.21      1.54 o 
  -8   1  10        4.18        3.82      0.69 o 
  -7   1  10        0.09       -0.05      0.37 o 
  -6   1  10        0.15        0.75      0.40 o 
  -5   1  10        4.11        3.19      0.57 o 
  -4   1  10      130.37      136.08      3.93 o 
  -3   1  10       30.45       29.28      1.21 o 
  -2   1  10        7.05        7.75      0.70 o 
  -1   1  10        9.68        7.27      1.00 o 
  -7   2  10        0.08        0.03      0.37 o 
  -6   2  10        5.49        5.04      0.69 o 
  -5   2  10        4.11        3.98      0.68 o 
  -4   2  10      128.97      132.49      2.80 o 
  -3   2  10       15.22       17.32      1.63 o 
  -2   2  10        1.67        1.51      0.44 o 
  -1   2  10        2.50        1.69      0.67 o 
  -7   3  10        0.01        0.13      0.39 o 
  -6   3  10       19.91       20.81      1.21 o 
  -5   3  10        2.56        1.94      0.51 o 
  -4   3  10        2.63        2.55      0.53 o 
  -3   3  10        0.03        0.50      0.36 o 
  -2   3  10        2.23        2.73      0.80 o 
  -1   3  10        1.41        1.36      0.65 o 
  -5   4  10        2.82        3.17      0.63 o 
  -4   4  10        2.65        3.96      1.08 o 
  -3   4  10        0.02        0.34      0.40 o 
  -2   4  10        2.63        1.81      0.72 o 
  -3  -9  11        5.15        4.80      0.73 o 
  -2  -9  11        2.83        5.07      0.73 o 
  -1  -9  11       84.72       95.53      2.55 o 
   0  -9  11        0.03        0.35      0.53 o 
   1  -9  11        6.77        5.98      1.28 o 
  -4  -8  11        7.76       10.10      0.91 o 
  -3  -8  11        0.03        0.18      0.38 o 
  -2  -8  11        5.69        6.82      0.77 o 
  -1  -8  11        7.65        8.90      0.84 o 
   0  -8  11        8.35        7.31      0.81 o 
   1  -8  11        1.93        2.90      0.66 o 
   2  -8  11        1.44        0.68      0.46 o 
  -5  -7  11       14.26       18.19      1.63 o 
  -4  -7  11        2.95        3.82      0.63 o 
  -3  -7  11        0.01       -0.17      0.33 o 
  -2  -7  11        1.22        0.75      0.41 o 
  -1  -7  11        0.05        0.68      0.38 o 
   0  -7  11        1.57        1.73      0.51 o 
   1  -7  11        4.89        4.02      0.66 o 
   2  -7  11       10.29       11.78      0.97 o 
  -6  -6  11       19.00       23.32      1.77 o 
  -5  -6  11        8.51        9.17      1.23 o 
  -4  -6  11       10.05       11.25      1.29 o 
  -3  -6  11        1.45        1.27      0.52 o 
  -2  -6  11        0.10       -0.51      0.34 o 
  -1  -6  11        0.08        0.08      0.40 o 
   0  -6  11       11.39        8.81      0.79 o 
   1  -6  11        4.52        3.81      1.03 o 
   2  -6  11        0.50        0.57      0.44 o 
  -6  -5  11        1.59        2.00      0.78 o 
  -5  -5  11       11.09       11.37      1.32 o 
  -4  -5  11        5.86        3.46      0.83 o 
  -3  -5  11        8.48        7.66      1.10 o 
  -2  -5  11        0.21        0.33      0.35 o 
  -1  -5  11        8.60        6.49      0.71 o 
   0  -5  11        0.83        1.46      0.46 o 
   1  -5  11       15.46       12.37      0.93 o 
   2  -5  11        6.61        6.43      1.03 o 
  -7  -4  11       20.63       21.09      1.72 o 
  -6  -4  11       19.99       21.06      1.68 o 
  -5  -4  11       42.09       50.98      2.50 o 
  -4  -4  11       10.58        7.39      1.08 o 
  -3  -4  11       41.76       43.82      2.21 o 
  -2  -4  11      126.34      112.63      2.43 o 
  -1  -4  11       29.60       31.00      1.72 o 
   0  -4  11       10.66        7.93      2.60 o 
   1  -4  11       22.25       21.60      1.11 o 
   2  -4  11        1.05        0.85      0.59 o 
  -7  -3  11        1.71        1.64      0.72 o 
  -6  -3  11       12.85       15.05      1.52 o 
  -5  -3  11        0.17        0.33      0.57 o 
  -4  -3  11       54.67       61.93      2.69 o 
  -3  -3  11       13.26       16.79      1.45 o 
  -2  -3  11       72.20       76.52      2.93 o 
  -1  -3  11        0.35        0.03      0.33 o 
   0  -3  11        0.13       -0.21      0.31 o 
   1  -3  11       12.41       16.73      1.00 o 
   2  -3  11        4.85        4.47      0.94 o 
  -7  -2  11        0.00       -0.43      0.36 o 
  -6  -2  11        0.55       -0.02      0.35 o 
  -5  -2  11        0.99        1.63      0.74 o 
  -4  -2  11       80.42       85.11      3.16 o 
  -3  -2  11        5.00        3.60      0.86 o 
  -2  -2  11        0.30       -0.14      0.48 o 
  -1  -2  11        3.70        4.07      0.82 o 
   0  -2  11        1.23        0.83      0.41 o 
   1  -2  11       33.19       37.94      2.01 o 
   2  -2  11        0.10        0.78      0.57 o 
  -7  -1  11        0.08        0.40      0.42 o 
  -6  -1  11        5.51        4.61      0.68 o 
  -5  -1  11        0.14        0.29      0.38 o 
  -4  -1  11       29.62       30.79      1.26 o 
  -3  -1  11        3.34        2.47      0.72 o 
  -2  -1  11        1.10        0.46      0.50 o 
  -1  -1  11        1.90        3.13      0.76 o 
   0  -1  11        5.76        5.79      0.95 o 
   1  -1  11        9.61       10.45      1.17 o 
  -7   0  11       10.13        9.12      1.70 o 
  -6   0  11       22.81       27.29      1.31 o 
  -5   0  11       20.28       20.95      1.26 o 
  -4   0  11        0.37        0.31      0.47 o 
  -3   0  11       22.71       26.50      1.19 o 
  -2   0  11       14.06       15.67      0.92 o 
  -1   0  11        1.52        1.59      0.74 o 
  -6   1  11        0.42       -0.15      0.36 o 
  -5   1  11        4.01        3.01      1.02 o 
  -4   1  11       11.19       10.78      1.35 o 
  -3   1  11       25.29       27.70      1.23 o 
  -2   1  11        0.12        0.36      0.68 o 
  -1   1  11        0.07        0.58      0.46 o 
  -6   2  11       31.07       31.34      1.45 o 
  -5   2  11        6.96        6.51      0.99 o 
  -4   2  11        0.24        0.09      0.37 o 
  -3   2  11       25.60       27.53      1.28 o 
  -2   2  11        4.61        5.08      1.31 o 
  -2  -8  12        0.00        0.12      0.44 o 
  -1  -8  12        2.72        3.21      0.66 o 
  -4  -7  12        0.16       -0.46      0.56 o 
  -3  -7  12        1.68        1.74      0.52 o 
  -2  -7  12        0.02       -0.14      0.37 o 
  -1  -7  12        2.14        2.23      0.57 o 
   0  -7  12        6.56        4.97      0.72 o 
  -5  -6  12        0.14        0.50      0.71 o 
  -4  -6  12        2.36        3.09      0.91 o 
  -3  -6  12        3.59        4.58      1.00 o 
  -2  -6  12       19.52       18.94      1.10 o 
  -1  -6  12        7.11        7.84      0.80 o 
   0  -6  12        5.27        2.89      0.60 o 
   1  -6  12       11.52       15.18      1.09 o 
  -5  -5  12        6.16        7.58      1.19 o 
  -4  -5  12        8.73        7.15      1.18 o 
  -3  -5  12        4.17        2.54      0.83 o 
  -2  -5  12        6.18       10.45      1.30 o 
  -1  -5  12       12.39       12.49      0.91 o 
   0  -5  12       20.30       21.65      1.22 o 
   1  -5  12        4.16        4.61      0.87 o 
  -6  -4  12        1.36        1.40      0.77 o 
  -5  -4  12        1.61        2.57      0.82 o 
  -4  -4  12        0.24       -0.14      0.52 o 
  -3  -4  12        0.48        0.20      0.49 o 
  -2  -4  12        4.41        1.96      0.76 o 
  -1  -4  12        4.21        3.00      0.85 o 
   0  -4  12        0.08        0.08      0.48 o 
   1  -4  12        7.68        7.75      0.79 o 
  -6  -3  12        3.35        4.09      1.06 o 
  -5  -3  12        2.66        2.72      0.89 o 
  -4  -3  12        4.17        1.88      0.74 o 
  -3  -3  12        2.41        2.64      0.84 o 
  -2  -3  12        1.58        2.52      0.78 o 
  -1  -3  12        0.36       -0.08      0.47 o 
   0  -3  12        0.18       -0.05      0.58 o 
  -6  -2  12        8.71        8.03      1.24 o 
  -5  -2  12        3.50        4.33      1.06 o 
  -4  -2  12        0.60        1.25      0.63 o 
  -3  -2  12        0.78        1.01      0.63 o 
  -2  -2  12        0.53        0.05      0.54 o 
  -1  -2  12        0.02        0.02      0.51 o 
   0  -2  12       16.54       17.68      1.57 o 
  -6  -1  12        1.25        2.59      0.95 o 
  -5  -1  12       13.39       16.47      1.61 o 
  -4  -1  12       11.05       12.10      1.36 o 
  -3  -1  12       23.59       24.84      1.83 o 
  -2  -1  12        3.14        3.01      0.89 o 
  -1  -1  12        1.07        0.76      0.64 o 
  -5   0  12        0.51        0.43      0.40 o 
  -4   0  12        1.69        2.79      0.84 o 
  -3   0  12        1.10        1.14      0.62 o 
  -2   0  12        0.65        1.38      0.69 o 
  -3  -4  13        0.62        0.78      0.72 o 
                                                 
